# Supplementary material for: Capsule-dependent impact of MAPK signalling on host cell invasion and immune response during infection of the choroid plexus epithelium by Neisseria meningitidis
Source: Fluids Barriers CNS. 2021 Dec 4;18:53. doi: 10.1186/s12987-021-00288-7 (PMC8643193; doi:10.1186/s12987-021-00288-7)
Supplement: Supplementary file 3 — Additional file 3. GO lists determined by the use of the software LAGO. The GO lists were created using the lists of significantly regulated DEG (see Additional file 2). A p-value cutoff of 0.01 was applied for the analysis as well as as a Bonferroni correction. [file 12987_2021_288_MOESM3_ESM.xlsx]

## Sheet: con vs MC58
MC58	DEG List FDR 0,05; log2FC (+2/-2)
Organism: Human		Annotation provider: GOA
GOID	Term	P-value	Uncorrected	Number	Annotated genes
			P-value	annotated
GO:0071222	cellular response to lipopolysaccharide	1.67916e-15	1.17015e-18	16	CCL2, CSF2, CX3CL1, CXCL1, CXCL2, CXCL3, CXCL6, CXCL8, ICAM1, IL1A, IL1B, NFKBIA, TNF, TNFAIP3, ZC3H12A, ZFP36
GO:0071219	cellular response to molecule of bacterial origin	3.48845e-15	2.43098e-18	16	CCL2, CSF2, CX3CL1, CXCL1, CXCL2, CXCL3, CXCL6, CXCL8, ICAM1, IL1A, IL1B, NFKBIA, TNF, TNFAIP3, ZC3H12A, ZFP36
GO:0019221	cytokine-mediated signaling pathway	4.32783e-15	3.01591e-18	22	CCL2, CCL20, CEBPD, CSF2, CX3CL1, CXCL1, CXCL2, CXCL3, CXCL6, CXCL8, ICAM1, IL17C, IL1A, IL1B, IL23A, LIF, LTB, NFKBIA, PTGS2, SOD2, TNF, TNFAIP3
GO:0071345	cellular response to cytokine stimulus	6.2791e-16	4.37568e-18	24	CCL2, CCL20, CEBPD, CSF2, CX3CL1, CXCL1, CXCL2, CXCL3, CXCL6, CXCL8, ICAM1, IL17C, IL1A, IL1B, IL23A, LIF, LTB, NFKBIA, PTGS2, SOD2, TNF, TNFAIP3, ZC3H12A, ZFP36
GO:0071216	cellular response to biotic stimulus	2.1051e-15	1.46697e-17	16	CCL2, CSF2, CX3CL1, CXCL1, CXCL2, CXCL3, CXCL6, CXCL8, ICAM1, IL1A, IL1B, NFKBIA, TNF, TNFAIP3, ZC3H12A, ZFP36
GO:0034097	response to cytokine	3.86997e-14	2.69684e-17	24	CCL2, CCL20, CEBPD, CSF2, CX3CL1, CXCL1, CXCL2, CXCL3, CXCL6, CXCL8, ICAM1, IL17C, IL1A, IL1B, IL23A, LIF, LTB, NFKBIA, PTGS2, SOD2, TNF, TNFAIP3, ZC3H12A, ZFP36
GO:0032496	response to lipopolysaccharide	9.04754e-14	6.3049e-18	17	CCL2, CSF2, CX3CL1, CXCL1, CXCL2, CXCL3, CXCL6, CXCL8, ICAM1, IL1A, IL1B, NFKBIA, PTGS2, TNF, TNFAIP3, ZC3H12A, ZFP36
GO:0002237	response to molecule of bacterial origin	2.16852e-13	1.51117e-16	17	CCL2, CSF2, CX3CL1, CXCL1, CXCL2, CXCL3, CXCL6, CXCL8, ICAM1, IL1A, IL1B, NFKBIA, PTGS2, TNF, TNFAIP3, ZC3H12A, ZFP36
GO:0009617	response to bacterium	1.3998e-11	9.75471e-14	19	CCL2, CCL20, CSF2, CX3CL1, CXCL1, CXCL2, CXCL3, CXCL6, CXCL8, ICAM1, IL1A, IL1B, IL23A, NFKBIA, PTGS2, TNF, TNFAIP3, ZC3H12A, ZFP36
GO:0006954	inflammatory response	1.08347e-09	7.55028e-13	19	CCL2, CCL20, CX3CL1, CXCL1, CXCL2, CXCL3, CXCL6, CXCL8, ICAM1, IL17C, IL1A, IL1B, IL23A, NFKBIA, NFKBIZ, PTGS2, TNF, TNFAIP3, ZC3H12A
GO:0071396	cellular response to lipid	3.19879e-09	2.22912e-12	17	CCL2, CSF2, CX3CL1, CXCL1, CXCL2, CXCL3, CXCL6, CXCL8, CYP24A1, ICAM1, IL1A, IL1B, NFKBIA, TNF, TNFAIP3, ZC3H12A, ZFP36
GO:0051707	response to other organism	1.10496e-07	7.70008e-11	19	CCL2, CCL20, CSF2, CX3CL1, CXCL1, CXCL2, CXCL3, CXCL6, CXCL8, ICAM1, IL1A, IL1B, IL23A, NFKBIA, PTGS2, TNF, TNFAIP3, ZC3H12A, ZFP36
GO:0043207	response to external biotic stimulus	1.14331e-07	7.96733e-11	19	CCL2, CCL20, CSF2, CX3CL1, CXCL1, CXCL2, CXCL3, CXCL6, CXCL8, ICAM1, IL1A, IL1B, IL23A, NFKBIA, PTGS2, TNF, TNFAIP3, ZC3H12A, ZFP36
GO:0030593	neutrophil chemotaxis	1.26393e-07	8.80786e-11	10	CCL2, CCL20, CX3CL1, CXCL1, CXCL2, CXCL3, CXCL6, CXCL8, IL1B, IL23A
GO:0033993	response to lipid	1.67173e-07	1.16497e-10	18	CCL2, CSF2, CX3CL1, CXCL1, CXCL2, CXCL3, CXCL6, CXCL8, CYP24A1, ICAM1, IL1A, IL1B, NFKBIA, PTGS2, TNF, TNFAIP3, ZC3H12A, ZFP36
GO:0009607	response to biotic stimulus	1.95599e-07	1.36306e-10	19	CCL2, CCL20, CSF2, CX3CL1, CXCL1, CXCL2, CXCL3, CXCL6, CXCL8, ICAM1, IL1A, IL1B, IL23A, NFKBIA, PTGS2, TNF, TNFAIP3, ZC3H12A, ZFP36
GO:1901701	cellular response to oxygen-containing compound	2.66984e-07	1.86052e-10	19	CCL2, CSF2, CX3CL1, CXCL1, CXCL2, CXCL3, CXCL6, CXCL8, CYP24A1, ICAM1, IL1A, IL1B, NFKBIA, PTGS2, SOD2, TNF, TNFAIP3, ZC3H12A, ZFP36
GO:0071310	cellular response to organic substance	3.17088e-07	2.20967e-10	25	CCL2, CCL20, CEBPD, CSF2, CX3CL1, CXCL1, CXCL2, CXCL3, CXCL6, CXCL8, CYP24A1, ICAM1, IL17C, IL1A, IL1B, IL23A, LIF, LTB, NFKBIA, PTGS2, SOD2, TNF, TNFAIP3, ZC3H12A, ZFP36
GO:1990266	neutrophil migration	7.60545e-07	5.29997e-10	10	CCL2, CCL20, CX3CL1, CXCL1, CXCL2, CXCL3, CXCL6, CXCL8, IL1B, IL23A
GO:0071621	granulocyte chemotaxis	1.15994e-06	8.08319e-10	10	CCL2, CCL20, CX3CL1, CXCL1, CXCL2, CXCL3, CXCL6, CXCL8, IL1B, IL23A
GO:0097530	granulocyte migration	6.57822e-06	4.58413e-09	10	CCL2, CCL20, CX3CL1, CXCL1, CXCL2, CXCL3, CXCL6, CXCL8, IL1B, IL23A
GO:1990869	cellular response to chemokine	7.43092e-06	5.17834e-09	9	CCL2, CCL20, CX3CL1, CXCL1, CXCL2, CXCL3, CXCL6, CXCL8, ZC3H12A
GO:1990868	response to chemokine	7.43092e-06	5.17834e-09	9	CCL2, CCL20, CX3CL1, CXCL1, CXCL2, CXCL3, CXCL6, CXCL8, ZC3H12A
GO:0034612	response to tumor necrosis factor	1.00225e-05	6.98429e-09	12	CCL2, CCL20, CX3CL1, CXCL8, ICAM1, LTB, NFKBIA, PTGS2, TNF, TNFAIP3, ZC3H12A, ZFP36
GO:0007166	cell surface receptor signaling pathway	2.08573e-05	1.45347e-08	25	CCL2, CCL20, CEBPD, CSF2, CX3CL1, CXCL1, CXCL2, CXCL3, CXCL6, CXCL8, ICAM1, IL17C, IL1A, IL1B, IL23A, LIF, LTB, NFKBIA, NFKBIZ, PTGS2, SOD2, TCIM, TNF, TNFAIP3, ZC3H12A
GO:0070887	cellular response to chemical stimulus	3.49284e-05	2.43404e-08	25	CCL2, CCL20, CEBPD, CSF2, CX3CL1, CXCL1, CXCL2, CXCL3, CXCL6, CXCL8, CYP24A1, ICAM1, IL17C, IL1A, IL1B, IL23A, LIF, LTB, NFKBIA, PTGS2, SOD2, TNF, TNFAIP3, ZC3H12A, ZFP36
GO:0010033	response to organic substance	3.89468e-05	2.71407e-08	25	CCL2, CCL20, CEBPD, CSF2, CX3CL1, CXCL1, CXCL2, CXCL3, CXCL6, CXCL8, CYP24A1, ICAM1, IL17C, IL1A, IL1B, IL23A, LIF, LTB, NFKBIA, PTGS2, SOD2, TNF, TNFAIP3, ZC3H12A, ZFP36
GO:0071356	cellular response to tumor necrosis factor	0.000152476	1.06255e-07	11	CCL2, CCL20, CX3CL1, CXCL8, ICAM1, LTB, NFKBIA, TNF, TNFAIP3, ZC3H12A, ZFP36
GO:1901700	response to oxygen-containing compound	2.0783e-05	1.44829e-07	19	CCL2, CSF2, CX3CL1, CXCL1, CXCL2, CXCL3, CXCL6, CXCL8, CYP24A1, ICAM1, IL1A, IL1B, NFKBIA, PTGS2, SOD2, TNF, TNFAIP3, ZC3H12A, ZFP36
GO:0070098	chemokine-mediated signaling pathway	2.5441e-05	1.77289e-07	8	CCL2, CCL20, CX3CL1, CXCL1, CXCL2, CXCL3, CXCL6, CXCL8
GO:0097529	myeloid leukocyte migration	0.000316215	2.20359e-07	10	CCL2, CCL20, CX3CL1, CXCL1, CXCL2, CXCL3, CXCL6, CXCL8, IL1B, IL23A
GO:0030595	leukocyte chemotaxis	0.000518632	3.61416e-07	10	CCL2, CCL20, CX3CL1, CXCL1, CXCL2, CXCL3, CXCL6, CXCL8, IL1B, IL23A
GO:0043066	negative regulation of apoptotic process	0.000644742	4.49297e-07	15	ANGPTL4, CCL2, CSF2, CX3CL1, ICAM1, IER3, IL1A, IL1B, NFKBIA, PTGS2, SOD2, TCIM, TNF, TNFAIP3, ZC3H12A
GO:0050793	regulation of developmental process	0.000820663	5.71891e-07	22	ANGPTL4, CCL2, CEBPD, CSF2, CX3CL1, CXCL8, ICAM1, IL1A, IL1B, IL23A, LIF, MAFF, NFKBIA, NFKBIZ, PTGS2, RND1, SOD2, TCIM, TNF, TNFAIP3, ZC3H12A, ZFP36
GO:0043069	negative regulation of programmed cell death	0.000847042	5.90273e-07	15	ANGPTL4, CCL2, CSF2, CX3CL1, ICAM1, IER3, IL1A, IL1B, NFKBIA, PTGS2, SOD2, TCIM, TNF, TNFAIP3, ZC3H12A
GO:0006950	response to stress	0.00122762	8.55483e-07	26	ANGPTL4, CCL2, CCL20, CSF2, CX3CL1, CXCL1, CXCL2, CXCL3, CXCL6, CXCL8, ICAM1, IER3, IL17C, IL1A, IL1B, IL23A, MAFF, NFKBIA, NFKBIZ, PTGS2, SOD2, TCIM, TNF, TNFAIP3, ZC3H12A, ZFP36
GO:0071347	cellular response to interleukin-1	0.00199491	1.39018e-06	9	CCL2, CCL20, CX3CL1, CXCL8, ICAM1, IL1A, IL1B, NFKBIA, ZC3H12A
GO:0006952	defense response	0.00209839	1.46229e-06	19	CCL2, CCL20, CX3CL1, CXCL1, CXCL2, CXCL3, CXCL6, CXCL8, ICAM1, IL17C, IL1A, IL1B, IL23A, NFKBIA, NFKBIZ, PTGS2, TNF, TNFAIP3, ZC3H12A
GO:0060548	negative regulation of cell death	0.00032473	2.26293e-06	15	ANGPTL4, CCL2, CSF2, CX3CL1, ICAM1, IER3, IL1A, IL1B, NFKBIA, PTGS2, SOD2, TCIM, TNF, TNFAIP3, ZC3H12A
GO:0050900	leukocyte migration	0.00408272	2.8451e-07	12	CCL2, CCL20, CX3CL1, CXCL1, CXCL2, CXCL3, CXCL6, CXCL8, ICAM1, IL1B, IL23A, TNF
GO:0002682	regulation of immune system process	0.00052899	3.68634e-06	18	CCL2, CCL20, CSF2, CX3CL1, CXCL6, CXCL8, ICAM1, IL1A, IL1B, IL23A, LIF, NFKBIA, NFKBIZ, TCIM, TNF, TNFAIP3, ZC3H12A, ZFP36
GO:0070555	response to interleukin-1	0.00624838	4.35427e-06	9	CCL2, CCL20, CX3CL1, CXCL8, ICAM1, IL1A, IL1B, NFKBIA, ZC3H12A
GO:0007165	signal transduction	0.00068797	4.79421e-06	29	CCL2, CCL20, CEBPD, CSF2, CX3CL1, CXCL1, CXCL2, CXCL3, CXCL6, CXCL8, CYP24A1, ICAM1, IER3, IL17C, IL1A, IL1B, IL23A, LIF, LTB, NFKBIA, NFKBIZ, PTGS2, RND1, SOD2, TCIM, TNF, TNFAIP3, ZC3H12A, ZFP36
GO:0009605	response to external stimulus	0.00758684	5.287e-08	21	CCL2, CCL20, CSF2, CX3CL1, CXCL1, CXCL2, CXCL3, CXCL6, CXCL8, CYP24A1, ICAM1, IL1A, IL1B, IL23A, NFKBIA, NFKBIZ, PTGS2, TNF, TNFAIP3, ZC3H12A, ZFP36
GO:0002376	immune system process	0.00772984	5.38665e-06	23	CCL2, CCL20, CEBPD, CSF2, CX3CL1, CXCL1, CXCL2, CXCL3, CXCL6, CXCL8, ICAM1, IL1A, IL1B, IL23A, LIF, LTB, NFKBIA, NFKBIZ, TCIM, TNF, TNFAIP3, ZC3H12A, ZFP36
GO:0060326	cell chemotaxis	0.00815968	5.68619e-06	10	CCL2, CCL20, CX3CL1, CXCL1, CXCL2, CXCL3, CXCL6, CXCL8, IL1B, IL23A
GO:0016477	cell migration	0.0111747	7.78727e-06	17	CCL2, CCL20, CX3CL1, CXCL1, CXCL2, CXCL3, CXCL6, CXCL8, ICAM1, IL1B, IL23A, PTGS2, RND1, SOD2, TNF, TNFAIP3, ZC3H12A
GO:0001944	vasculature development	0.0117429	8.18323e-06	13	ANGPTL4, CCL2, CX3CL1, CXCL8, IL1A, IL1B, LIF, PTGS2, SOD2, TNF, TNFAIP2, TNFAIP3, ZC3H12A
GO:0072358	cardiovascular system development	0.0134761	9.39102e-06	13	ANGPTL4, CCL2, CX3CL1, CXCL8, IL1A, IL1B, LIF, PTGS2, SOD2, TNF, TNFAIP2, TNFAIP3, ZC3H12A
GO:0006955	immune response	0.0153397	1.06897e-05	20	CCL2, CCL20, CSF2, CX3CL1, CXCL1, CXCL2, CXCL3, CXCL6, CXCL8, ICAM1, IL1B, IL23A, LIF, LTB, NFKBIA, NFKBIZ, TCIM, TNF, TNFAIP3, ZC3H12A
GO:2001234	negative regulation of apoptotic signaling pathway	0.0185071	1.28969e-05	9	CSF2, CX3CL1, ICAM1, IL1A, IL1B, PTGS2, SOD2, TNF, TNFAIP3
GO:1901342	regulation of vasculature development	0.0226651	1.57945e-05	10	ANGPTL4, CX3CL1, CXCL8, IL1A, IL1B, PTGS2, SOD2, TNF, TNFAIP3, ZC3H12A
GO:0051704	multi-organism process	0.0261166	1.81998e-05	21	CCL2, CCL20, CSF2, CX3CL1, CXCL1, CXCL2, CXCL3, CXCL6, CXCL8, ICAM1, IL1A, IL1B, IL23A, LIF, MAFF, NFKBIA, PTGS2, TNF, TNFAIP3, ZC3H12A, ZFP36
GO:1903706	regulation of hemopoiesis	0.0281733	1.9633e-06	11	CSF2, IL1A, IL1B, IL23A, LIF, NFKBIA, NFKBIZ, TCIM, TNF, ZC3H12A, ZFP36
GO:0042221	response to chemical	0.0289674	2.01864e-05	26	CCL2, CCL20, CEBPD, CSF2, CX3CL1, CXCL1, CXCL2, CXCL3, CXCL6, CXCL8, CYP24A1, ICAM1, IL17C, IL1A, IL1B, IL23A, LIF, LTB, NFKBIA, PTGS2, SLC6A14, SOD2, TNF, TNFAIP3, ZC3H12A, ZFP36
GO:0051094	positive regulation of developmental process	0.0295498	2.05922e-05	16	ANGPTL4, CEBPD, CSF2, CX3CL1, CXCL8, IL1A, IL1B, IL23A, LIF, NFKBIZ, PTGS2, SOD2, TNF, TNFAIP3, ZC3H12A, ZFP36
GO:0051239	regulation of multicellular organismal process	0.0407434	2.83926e-05	22	ANGPTL4, CEBPD, CSF2, CX3CL1, CXCL6, CXCL8, ICAM1, IL1A, IL1B, IL23A, LIF, LTB, MAFF, NFKBIA, NFKBIZ, PTGS2, SOD2, TCIM, TNF, TNFAIP3, ZC3H12A, ZFP36
GO:0002520	immune system development	0.0411103	2.86483e-05	14	CEBPD, CSF2, IL1A, IL1B, IL23A, LIF, LTB, NFKBIA, NFKBIZ, TCIM, TNF, TNFAIP3, ZC3H12A, ZFP36
GO:0051674	localization of cell	0.0599423	4.17716e-05	17	CCL2, CCL20, CX3CL1, CXCL1, CXCL2, CXCL3, CXCL6, CXCL8, ICAM1, IL1B, IL23A, PTGS2, RND1, SOD2, TNF, TNFAIP3, ZC3H12A
GO:0048870	cell motility	0.0599423	4.17716e-05	17	CCL2, CCL20, CX3CL1, CXCL1, CXCL2, CXCL3, CXCL6, CXCL8, ICAM1, IL1B, IL23A, PTGS2, RND1, SOD2, TNF, TNFAIP3, ZC3H12A
GO:0023052	signaling	0.0607124	4.23083e-05	29	CCL2, CCL20, CEBPD, CSF2, CX3CL1, CXCL1, CXCL2, CXCL3, CXCL6, CXCL8, CYP24A1, ICAM1, IER3, IL17C, IL1A, IL1B, IL23A, LIF, LTB, NFKBIA, NFKBIZ, PTGS2, RND1, SOD2, TCIM, TNF, TNFAIP3, ZC3H12A, ZFP36
GO:0007154	cell communication	0.0651208	4.53804e-05	29	CCL2, CCL20, CEBPD, CSF2, CX3CL1, CXCL1, CXCL2, CXCL3, CXCL6, CXCL8, CYP24A1, ICAM1, IER3, IL17C, IL1A, IL1B, IL23A, LIF, LTB, NFKBIA, NFKBIZ, PTGS2, RND1, SOD2, TCIM, TNF, TNFAIP3, ZC3H12A, ZFP36
GO:2001237	negative regulation of extrinsic apoptotic signaling pathway	0.0656261	4.57324e-05	7	CSF2, CX3CL1, ICAM1, IL1A, IL1B, TNF, TNFAIP3
GO:0001525	angiogenesis	0.0736444	5.13201e-05	11	ANGPTL4, CCL2, CX3CL1, CXCL8, IL1A, IL1B, PTGS2, TNF, TNFAIP2, TNFAIP3, ZC3H12A
GO:0031663	lipopolysaccharide-mediated signaling pathway	0.102753	7.16052e-05	6	CCL2, CX3CL1, IL1B, NFKBIA, TNF, TNFAIP3
GO:0051240	positive regulation of multicellular organismal process	0.112571	7.84467e-05	17	ANGPTL4, CEBPD, CSF2, CX3CL1, CXCL8, ICAM1, IL1A, IL1B, IL23A, LIF, LTB, NFKBIZ, PTGS2, SOD2, TNF, TNFAIP3, ZC3H12A
GO:1904018	positive regulation of vasculature development	0.123246	8.58856e-05	8	ANGPTL4, CX3CL1, CXCL8, IL1A, IL1B, PTGS2, SOD2, ZC3H12A
GO:0042981	regulation of apoptotic process	0.128239	8.93651e-05	16	ANGPTL4, CCL2, CSF2, CX3CL1, ICAM1, IER3, IL1A, IL1B, NFKBIA, PTGS2, SOD2, TCIM, TNF, TNFAIP3, ZC3H12A, ZFP36
GO:2000026	regulation of multicellular organismal development	0.135811	9.46416e-05	18	ANGPTL4, CSF2, CX3CL1, CXCL8, IL1A, IL1B, IL23A, LIF, MAFF, NFKBIA, NFKBIZ, PTGS2, SOD2, TCIM, TNF, TNFAIP3, ZC3H12A, ZFP36
GO:0043067	regulation of programmed cell death	0.152399	0.000106201	16	ANGPTL4, CCL2, CSF2, CX3CL1, ICAM1, IER3, IL1A, IL1B, NFKBIA, PTGS2, SOD2, TCIM, TNF, TNFAIP3, ZC3H12A, ZFP36
GO:0030155	regulation of cell adhesion	0.176299	0.000122857	12	CCL2, CX3CL1, CXCL8, ICAM1, IL1A, IL1B, IL23A, LIF, NFKBIZ, RND1, TNF, ZC3H12A
GO:0001817	regulation of cytokine production	0.216465	0.000150847	12	CSF2, CX3CL1, CXCL6, IL1A, IL1B, IL23A, LTB, PTGS2, TNF, TNFAIP3, ZC3H12A, ZFP36
GO:0045765	regulation of angiogenesis	0.217585	0.000151627	9	ANGPTL4, CX3CL1, CXCL8, IL1A, IL1B, PTGS2, TNF, TNFAIP3, ZC3H12A
GO:0001660	fever generation	0.224488	0.000156437	4	IL1A, IL1B, PTGS2, TNF
GO:0048534	hematopoietic or lymphoid organ development	0.258253	0.000179968	13	CEBPD, CSF2, IL1A, IL1B, IL23A, LIF, LTB, NFKBIA, NFKBIZ, TCIM, TNF, ZC3H12A, ZFP36
GO:0035556	intracellular signal transduction	0.369017	0.000257155	20	CCL2, CCL20, CSF2, CX3CL1, CXCL1, CXCL8, ICAM1, IER3, IL1B, IL23A, LIF, NFKBIA, PTGS2, RND1, SOD2, TCIM, TNF, TNFAIP3, ZC3H12A, ZFP36
GO:0048514	blood vessel morphogenesis	0.416493	0.000290239	11	ANGPTL4, CCL2, CX3CL1, CXCL8, IL1A, IL1B, PTGS2, TNF, TNFAIP2, TNFAIP3, ZC3H12A
GO:0040011	locomotion	0.416868	2.905e-06	17	CCL2, CCL20, CX3CL1, CXCL1, CXCL2, CXCL3, CXCL6, CXCL8, ICAM1, IL1B, IL23A, PTGS2, RND1, SOD2, TNF, TNFAIP3, ZC3H12A
GO:0048731	system development	0.437952	0.000305193	25	ANGPTL4, CCL2, CEBPD, CSF2, CX3CL1, CXCL1, CXCL8, ICAM1, IL1A, IL1B, IL23A, LIF, LTB, MAFF, NFKBIA, NFKBIZ, PTGS2, RND1, SOD2, TCIM, TNF, TNFAIP2, TNFAIP3, ZC3H12A, ZFP36
GO:0010941	regulation of cell death	0.468203	0.000326274	16	ANGPTL4, CCL2, CSF2, CX3CL1, ICAM1, IER3, IL1A, IL1B, NFKBIA, PTGS2, SOD2, TCIM, TNF, TNFAIP3, ZC3H12A, ZFP36
GO:2001240	negative regulation of extrinsic apoptotic signaling pathway in absence of ligand	0.515077	0.000358939	5	CSF2, CX3CL1, IL1A, IL1B, TNF
GO:1901099	negative regulation of signal transduction in absence of ligand	0.515077	0.000358939	5	CSF2, CX3CL1, IL1A, IL1B, TNF
GO:0050729	positive regulation of inflammatory response	0.586499	4.0871e-05	7	CX3CL1, IL1B, IL23A, NFKBIA, NFKBIZ, PTGS2, TNF
GO:0045597	positive regulation of cell differentiation	0.589785	4.11e-09	13	CEBPD, CSF2, CX3CL1, IL1A, IL1B, IL23A, LIF, NFKBIZ, PTGS2, SOD2, TNF, ZC3H12A, ZFP36
GO:0001816	cytokine production	0.630511	4.3938e-05	12	CSF2, CX3CL1, CXCL6, IL1A, IL1B, IL23A, LTB, PTGS2, TNF, TNFAIP3, ZC3H12A, ZFP36
GO:1904035	regulation of epithelial cell apoptotic process	0.066788	0.000465421	6	ANGPTL4, CCL2, ICAM1, TNF, TNFAIP3, ZFP36
GO:0051247	positive regulation of protein metabolic process	0.701669	0.000488968	16	CCL2, CCL20, CSF2, CX3CL1, ICAM1, IL1A, IL1B, IL23A, LIF, LTB, NFKBIA, PTGS2, TCIM, TNF, TNFAIP3, ZC3H12A
GO:0002684	positive regulation of immune system process	0.085272	5.9423e-05	14	CCL2, CCL20, CX3CL1, CXCL8, ICAM1, IL1A, IL1B, IL23A, LIF, NFKBIA, NFKBIZ, TNF, TNFAIP3, ZC3H12A
GO:0001775	cell activation	0.864092	0.000602155	15	CCL2, CSF2, CX3CL1, CXCL1, CXCL6, CXCL8, ICAM1, IL1A, IL1B, IL23A, NFKBIZ, TCIM, TNF, TNFAIP3, ZC3H12A
GO:0009968	negative regulation of signal transduction	1.16016	0.000808471	14	CSF2, CX3CL1, CXCL8, ICAM1, IL1A, IL1B, LIF, NFKBIA, PTGS2, SOD2, TCIM, TNF, TNFAIP3, ZC3H12A
GO:0050896	response to stimulus	1.21135	0.000844145	32	ANGPTL4, CCL2, CCL20, CEBPD, CSF2, CX3CL1, CXCL1, CXCL2, CXCL3, CXCL6, CXCL8, CYP24A1, ICAM1, IER3, IL17C, IL1A, IL1B, IL23A, LIF, LTB, MAFF, NFKBIA, NFKBIZ, PTGS2, RND1, SLC6A14, SOD2, TCIM, TNF, TNFAIP3, ZC3H12A, ZFP36
GO:2001236	regulation of extrinsic apoptotic signaling pathway	1.23351	0.000859591	7	CSF2, CX3CL1, ICAM1, IL1A, IL1B, TNF, TNFAIP3
GO:0030335	positive regulation of cell migration	1.54431	0.00107618	10	CCL20, CX3CL1, CXCL8, ICAM1, IL1B, IL23A, PTGS2, SOD2, TNF, ZC3H12A
GO:0072359	circulatory system development	1.61164	0.00112309	13	ANGPTL4, CCL2, CX3CL1, CXCL8, IL1A, IL1B, LIF, PTGS2, SOD2, TNF, TNFAIP2, TNFAIP3, ZC3H12A
GO:0001568	blood vessel development	1.70594	0.00118881	11	ANGPTL4, CCL2, CX3CL1, CXCL8, IL1A, IL1B, PTGS2, TNF, TNFAIP2, TNFAIP3, ZC3H12A
GO:0045766	positive regulation of angiogenesis	1.81145	0.00126234	7	ANGPTL4, CX3CL1, CXCL8, IL1A, IL1B, PTGS2, ZC3H12A
GO:0030097	hemopoiesis	1.91161	0.00133213	12	CEBPD, CSF2, IL1A, IL1B, IL23A, LIF, NFKBIA, NFKBIZ, TCIM, TNF, ZC3H12A, ZFP36
GO:0045321	leukocyte activation	1.96035	0.00013661	14	CCL2, CSF2, CX3CL1, CXCL1, CXCL6, CXCL8, ICAM1, IL1A, IL1B, IL23A, NFKBIZ, TNF, TNFAIP3, ZC3H12A
GO:0022603	regulation of anatomical structure morphogenesis	2.07729	0.00144759	13	ANGPTL4, CCL2, CX3CL1, CXCL8, ICAM1, IL1A, IL1B, LIF, PTGS2, RND1, TNF, TNFAIP3, ZC3H12A
GO:2001239	regulation of extrinsic apoptotic signaling pathway in absence of ligand	2.14561	0.00014952	5	CSF2, CX3CL1, IL1A, IL1B, TNF
GO:0051716	cellular response to stimulus	2.35952	0.00164426	29	CCL2, CCL20, CEBPD, CSF2, CX3CL1, CXCL1, CXCL2, CXCL3, CXCL6, CXCL8, CYP24A1, ICAM1, IER3, IL17C, IL1A, IL1B, IL23A, LIF, LTB, NFKBIA, NFKBIZ, PTGS2, RND1, SOD2, TCIM, TNF, TNFAIP3, ZC3H12A, ZFP36
GO:2000147	positive regulation of cell motility	2.37714	0.00165654	10	CCL20, CX3CL1, CXCL8, ICAM1, IL1B, IL23A, PTGS2, SOD2, TNF, ZC3H12A
GO:0022409	positive regulation of cell-cell adhesion	2.40975	0.00167927	8	CCL2, CX3CL1, ICAM1, IL1A, IL1B, IL23A, NFKBIZ, TNF
GO:0031649	heat generation	2.52249	0.00175783	4	IL1A, IL1B, PTGS2, TNF
GO:0006928	movement of cell or subcellular component	0.02529	0.00176237	17	CCL2, CCL20, CX3CL1, CXCL1, CXCL2, CXCL3, CXCL6, CXCL8, ICAM1, IL1B, IL23A, PTGS2, RND1, SOD2, TNF, TNFAIP3, ZC3H12A
GO:2001233	regulation of apoptotic signaling pathway	2.60327	0.00181413	9	CSF2, CX3CL1, ICAM1, IL1A, IL1B, PTGS2, SOD2, TNF, TNFAIP3
GO:0032101	regulation of response to external stimulus	0.27758	0.00193435	12	CCL2, CX3CL1, CXCL6, CXCL8, IL1B, IL23A, NFKBIA, NFKBIZ, PTGS2, TNF, TNFAIP3, ZC3H12A
GO:1902531	regulation of intracellular signal transduction	2.91949	0.00203449	16	CCL2, CCL20, CSF2, CX3CL1, ICAM1, IER3, IL1B, IL23A, LIF, NFKBIA, PTGS2, SOD2, TCIM, TNF, TNFAIP3, ZC3H12A
GO:2000351	regulation of endothelial cell apoptotic process	2.97379	0.00207232	5	ANGPTL4, CCL2, ICAM1, TNF, TNFAIP3
GO:0051272	positive regulation of cellular component movement	3.08064	0.00214679	10	CCL20, CX3CL1, CXCL8, ICAM1, IL1B, IL23A, PTGS2, SOD2, TNF, ZC3H12A
GO:1904019	epithelial cell apoptotic process	3.08955	2.153e-05	6	ANGPTL4, CCL2, ICAM1, TNF, TNFAIP3, ZFP36
GO:0010648	negative regulation of cell communication	3.14825	0.00021939	14	CSF2, CX3CL1, CXCL8, ICAM1, IL1A, IL1B, LIF, NFKBIA, PTGS2, SOD2, TCIM, TNF, TNFAIP3, ZC3H12A
GO:0023057	negative regulation of signaling	3.23701	0.00225576	14	CSF2, CX3CL1, CXCL8, ICAM1, IL1A, IL1B, LIF, NFKBIA, PTGS2, SOD2, TCIM, TNF, TNFAIP3, ZC3H12A
GO:0032502	developmental process	3.50794	0.00244455	27	ANGPTL4, CCL2, CEBPD, CSF2, CX3CL1, CXCL1, CXCL8, CYP24A1, ICAM1, IER3, IL1A, IL1B, IL23A, LIF, LTB, MAFF, NFKBIA, NFKBIZ, PTGS2, RND1, SOD2, TCIM, TNF, TNFAIP2, TNFAIP3, ZC3H12A, ZFP36
GO:0042127	regulation of cell proliferation	3.58045	0.00249509	15	CCL2, CSF2, CX3CL1, CXCL1, CXCL8, IL1A, IL1B, IL23A, LIF, NFKBIA, PTGS2, SOD2, TNF, TNFAIP3, ZFP36
GO:0048585	negative regulation of response to stimulus	3.61001	0.00251569	15	CCL2, CSF2, CX3CL1, CXCL8, ICAM1, IL1A, IL1B, LIF, NFKBIA, PTGS2, SOD2, TCIM, TNF, TNFAIP3, ZC3H12A
GO:0043900	regulation of multi-organism process	3.72939	0.00259888	9	CX3CL1, CXCL6, CXCL8, IL1B, IL23A, TNF, TNFAIP3, ZC3H12A, ZFP36
GO:0040017	positive regulation of locomotion	3.83351	0.00267143	10	CCL20, CX3CL1, CXCL8, ICAM1, IL1B, IL23A, PTGS2, SOD2, TNF, ZC3H12A
GO:0006915	apoptotic process	3.96764	0.00027649	16	ANGPTL4, CCL2, CSF2, CX3CL1, ICAM1, IER3, IL1A, IL1B, NFKBIA, PTGS2, SOD2, TCIM, TNF, TNFAIP3, ZC3H12A, ZFP36
GO:1901222	regulation of NIK/NF-kappaB signaling	4.10947	0.00286374	6	IL1B, IL23A, NFKBIA, TCIM, TNF, ZC3H12A
GO:0045785	positive regulation of cell adhesion	4.13297	0.00288012	9	CCL2, CX3CL1, ICAM1, IL1A, IL1B, IL23A, LIF, NFKBIZ, TNF
GO:0022407	regulation of cell-cell adhesion	4.48287	0.00312395	9	CCL2, CX3CL1, ICAM1, IL1A, IL1B, IL23A, NFKBIZ, TNF, ZC3H12A
GO:0007275	multicellular organism development	4.97372	0.00346601	25	ANGPTL4, CCL2, CEBPD, CSF2, CX3CL1, CXCL1, CXCL8, ICAM1, IL1A, IL1B, IL23A, LIF, LTB, MAFF, NFKBIA, NFKBIZ, PTGS2, RND1, SOD2, TCIM, TNF, TNFAIP2, TNFAIP3, ZC3H12A, ZFP36
GO:0048856	anatomical structure development	5.21764	0.00363599	26	ANGPTL4, CCL2, CEBPD, CSF2, CX3CL1, CXCL1, CXCL8, ICAM1, IER3, IL1A, IL1B, IL23A, LIF, LTB, MAFF, NFKBIA, NFKBIZ, PTGS2, RND1, SOD2, TCIM, TNF, TNFAIP2, TNFAIP3, ZC3H12A, ZFP36
GO:0072577	endothelial cell apoptotic process	5.38514	0.00375271	5	ANGPTL4, CCL2, ICAM1, TNF, TNFAIP3
GO:0045428	regulation of nitric oxide biosynthetic process	5.90581	0.00411555	5	ICAM1, IL1B, PTGS2, TNF, ZC3H12A
GO:1903037	regulation of leukocyte cell-cell adhesion	6.95283	0.00484518	8	CCL2, ICAM1, IL1A, IL1B, IL23A, NFKBIZ, TNF, ZC3H12A
GO:0001934	positive regulation of protein phosphorylation	8.13734	0.00567062	12	CCL2, CCL20, CSF2, CX3CL1, ICAM1, IL1B, IL23A, LIF, PTGS2, TCIM, TNF, ZC3H12A
GO:0002685	regulation of leukocyte migration	0.08221	0.00572892	7	CCL2, CCL20, CX3CL1, CXCL8, ICAM1, IL23A, TNF
GO:0032103	positive regulation of response to external stimulus	8.24618	0.00574647	8	CX3CL1, CXCL8, IL1B, IL23A, NFKBIA, NFKBIZ, PTGS2, TNF
GO:0050727	regulation of inflammatory response	0.000102314	0.00712992	9	CX3CL1, IL1B, IL23A, NFKBIA, NFKBIZ, PTGS2, TNF, TNFAIP3, ZC3H12A
GO:0012501	programmed cell death	0.000104999	7.317e-05	16	ANGPTL4, CCL2, CSF2, CX3CL1, ICAM1, IER3, IL1A, IL1B, NFKBIA, PTGS2, SOD2, TCIM, TNF, TNFAIP3, ZC3H12A, ZFP36
GO:0035295	tube development	0.000117324	0.00081759	12	ANGPTL4, CCL2, CX3CL1, CXCL8, IL1A, IL1B, LIF, PTGS2, TNF, TNFAIP2, TNFAIP3, ZC3H12A
GO:0006935	chemotaxis	0.000126419	0.00880968	10	CCL2, CCL20, CX3CL1, CXCL1, CXCL2, CXCL3, CXCL6, CXCL8, IL1B, IL23A
GO:0042330	taxis	0.000130126	0.00906798	10	CCL2, CCL20, CX3CL1, CXCL1, CXCL2, CXCL3, CXCL6, CXCL8, IL1B, IL23A
GO:0035239	tube morphogenesis	0.000144299	0.0100557	11	ANGPTL4, CCL2, CX3CL1, CXCL8, IL1A, IL1B, PTGS2, TNF, TNFAIP2, TNFAIP3, ZC3H12A
GO:0006809	nitric oxide biosynthetic process	0.000147305	0.0102652	5	ICAM1, IL1B, PTGS2, TNF, ZC3H12A
GO:0097191	extrinsic apoptotic signaling pathway	0.000149421	0.0104126	7	CSF2, CX3CL1, ICAM1, IL1A, IL1B, TNF, TNFAIP3
GO:0007159	leukocyte cell-cell adhesion	0.00015715	0.0109512	8	CCL2, ICAM1, IL1A, IL1B, IL23A, NFKBIZ, TNF, ZC3H12A
GO:1903039	positive regulation of leukocyte cell-cell adhesion	0.000158629	0.0110543	7	CCL2, ICAM1, IL1A, IL1B, IL23A, NFKBIZ, TNF
GO:0061844	antimicrobial humoral immune response mediated by antimicrobial peptide	0.000170996	0.0119161	5	CXCL1, CXCL2, CXCL3, CXCL6, CXCL8
GO:0045595	regulation of cell differentiation	0.000174292	0.0121458	15	CEBPD, CSF2, CX3CL1, IL1A, IL1B, IL23A, LIF, MAFF, NFKBIA, NFKBIZ, PTGS2, SOD2, TNF, ZC3H12A, ZFP36
GO:0042327	positive regulation of phosphorylation	0.000175657	0.0122409	12	CCL2, CCL20, CSF2, CX3CL1, ICAM1, IL1B, IL23A, LIF, PTGS2, TCIM, TNF, ZC3H12A
GO:0030334	regulation of cell migration	0.000180747	0.0125956	11	CCL2, CCL20, CX3CL1, CXCL8, ICAM1, IL1B, IL23A, PTGS2, SOD2, TNF, ZC3H12A
GO:0002687	positive regulation of leukocyte migration	0.000210741	0.0146858	6	CCL20, CX3CL1, CXCL8, ICAM1, IL23A, TNF
GO:0046209	nitric oxide metabolic process	0.000212097	0.0147803	5	ICAM1, IL1B, PTGS2, TNF, ZC3H12A
GO:0032675	regulation of interleukin-6 production	0.000219701	0.0153102	6	CX3CL1, IL1A, IL1B, TNF, TNFAIP3, ZC3H12A
GO:0032270	positive regulation of cellular protein metabolic process	0.000221953	0.0154671	14	CCL2, CCL20, CSF2, CX3CL1, ICAM1, IL1B, IL23A, LIF, NFKBIA, PTGS2, TCIM, TNF, TNFAIP3, ZC3H12A
GO:0002831	regulation of response to biotic stimulus	0.000228972	0.0159562	6	CX3CL1, CXCL6, IL1B, IL23A, TNFAIP3, ZC3H12A
GO:0008285	negative regulation of cell proliferation	0.000230524	0.0160644	10	CCL2, CXCL1, CXCL8, IL1A, IL1B, LIF, PTGS2, SOD2, TNF, TNFAIP3
GO:0031622	positive regulation of fever generation	0.000237451	0.0165471	3	IL1B, PTGS2, TNF
GO:0097192	extrinsic apoptotic signaling pathway in absence of ligand	0.000243591	0.0016975	5	CSF2, CX3CL1, IL1A, IL1B, TNF
GO:0038034	signal transduction in absence of ligand	0.000243591	0.0016975	5	CSF2, CX3CL1, IL1A, IL1B, TNF
GO:0008219	cell death	0.000253685	0.0176784	16	ANGPTL4, CCL2, CSF2, CX3CL1, ICAM1, IER3, IL1A, IL1B, NFKBIA, PTGS2, SOD2, TCIM, TNF, TNFAIP3, ZC3H12A, ZFP36
GO:2001057	reactive nitrogen species metabolic process	0.000260668	0.0018165	5	ICAM1, IL1B, PTGS2, TNF, ZC3H12A
GO:0032680	regulation of tumor necrosis factor production	0.000291617	0.0203218	6	CX3CL1, IL1A, IL23A, TNFAIP3, ZC3H12A, ZFP36
GO:0008283	cell proliferation	0.000293017	0.0204193	15	CCL2, CSF2, CX3CL1, CXCL1, CXCL8, IL1A, IL1B, IL23A, LIF, NFKBIA, PTGS2, SOD2, TNF, TNFAIP3, ZFP36
GO:0051173	positive regulation of nitrogen compound metabolic process	0.000305298	0.0212751	19	CCL2, CCL20, CEBPD, CSF2, CX3CL1, ICAM1, IL1A, IL1B, IL23A, LIF, LTB, MAFF, NFKBIA, PTGS2, TCIM, TNF, TNFAIP3, ZC3H12A, ZFP36
GO:1903555	regulation of tumor necrosis factor superfamily cytokine production	0.00032786	0.0228474	6	CX3CL1, IL1A, IL23A, TNFAIP3, ZC3H12A, ZFP36
GO:0032635	interleukin-6 production	0.000340733	0.0237444	6	CX3CL1, IL1A, IL1B, TNF, TNFAIP3, ZC3H12A
GO:0006959	humoral immune response	0.000346896	0.0241739	8	CCL2, CXCL1, CXCL2, CXCL3, CXCL6, CXCL8, IL1B, TNF
GO:0002822	regulation of adaptive immune response based on somatic recombination of immune receptors built from immunoglobulin superfamily domains	0.000354019	0.0246703	6	IL1B, IL23A, NFKBIZ, TNF, TNFAIP3, ZC3H12A
GO:0045937	positive regulation of phosphate metabolic process	0.00035507	0.0247436	12	CCL2, CCL20, CSF2, CX3CL1, ICAM1, IL1B, IL23A, LIF, PTGS2, TCIM, TNF, ZC3H12A
GO:0010562	positive regulation of phosphorus metabolic process	0.00035507	0.0247436	12	CCL2, CCL20, CSF2, CX3CL1, ICAM1, IL1B, IL23A, LIF, PTGS2, TCIM, TNF, ZC3H12A
GO:2000145	regulation of cell motility	0.000363412	0.0253248	11	CCL2, CCL20, CX3CL1, CXCL8, ICAM1, IL1B, IL23A, PTGS2, SOD2, TNF, ZC3H12A
GO:0032640	tumor necrosis factor production	0.000367728	0.0256256	6	CX3CL1, IL1A, IL23A, TNFAIP3, ZC3H12A, ZFP36
GO:1902107	positive regulation of leukocyte differentiation	0.000367728	0.0256256	6	IL1A, IL1B, IL23A, LIF, NFKBIZ, TNF
GO:0031620	regulation of fever generation	0.000379472	0.0026444	3	IL1B, PTGS2, TNF
GO:0150077	regulation of neuroinflammatory response	0.00042529	0.0029637	4	CX3CL1, IL1B, PTGS2, TNF
GO:0071706	tumor necrosis factor superfamily cytokine production	0.000442993	0.0308706	6	CX3CL1, IL1A, IL23A, TNFAIP3, ZC3H12A, ZFP36
GO:0001932	regulation of protein phosphorylation	0.00052749	0.0367589	13	CCL2, CCL20, CSF2, CX3CL1, ICAM1, IL1B, IL23A, LIF, PTGS2, TCIM, TNF, TNFAIP3, ZC3H12A
GO:0038061	NIK/NF-kappaB signaling	0.000549577	0.0038298	6	IL1B, IL23A, NFKBIA, TCIM, TNF, ZC3H12A
GO:0002819	regulation of adaptive immune response	0.000610278	0.0425281	6	IL1B, IL23A, NFKBIZ, TNF, TNFAIP3, ZC3H12A
GO:0010604	positive regulation of macromolecule metabolic process	0.000638415	0.0444888	19	CCL2, CCL20, CEBPD, CSF2, CX3CL1, ICAM1, IL1A, IL1B, IL23A, LIF, LTB, MAFF, NFKBIA, PTGS2, TCIM, TNF, TNFAIP3, ZC3H12A, ZFP36
GO:1902105	regulation of leukocyte differentiation	0.000650107	0.0453036	7	IL1A, IL1B, IL23A, LIF, NFKBIZ, TNF, ZC3H12A
GO:1903426	regulation of reactive oxygen species biosynthetic process	0.0006516	0.0454076	5	ICAM1, IL1B, PTGS2, TNF, ZC3H12A
GO:0031325	positive regulation of cellular metabolic process	0.000653651	0.0455506	19	CCL2, CCL20, CEBPD, CSF2, CX3CL1, ICAM1, IL1A, IL1B, IL23A, LIF, LTB, MAFF, NFKBIA, PTGS2, TCIM, TNF, TNFAIP3, ZC3H12A, ZFP36
GO:0031401	positive regulation of protein modification process	0.00072103	0.0050246	12	CCL2, CCL20, CSF2, CX3CL1, ICAM1, IL1B, IL23A, LIF, PTGS2, TCIM, TNF, ZC3H12A
GO:0040012	regulation of locomotion	0.000745492	0.0519506	11	CCL2, CCL20, CX3CL1, CXCL8, ICAM1, IL1B, IL23A, PTGS2, SOD2, TNF, ZC3H12A
GO:0070372	regulation of ERK1 and ERK2 cascade	0.00074905	0.0521986	7	CCL2, CCL20, CX3CL1, ICAM1, IL1B, LIF, TNF
GO:0051270	regulation of cellular component movement	0.000839908	0.0585302	11	CCL2, CCL20, CX3CL1, CXCL8, ICAM1, IL1B, IL23A, PTGS2, SOD2, TNF, ZC3H12A
GO:0097190	apoptotic signaling pathway	0.000846404	0.0589829	9	CSF2, CX3CL1, ICAM1, IL1A, IL1B, PTGS2, SOD2, TNF, TNFAIP3
GO:0045429	positive regulation of nitric oxide biosynthetic process	0.0008486	0.0591359	4	ICAM1, IL1B, PTGS2, TNF
GO:0009966	regulation of signal transduction	0.000887191	0.0618252	18	CCL2, CCL20, CSF2, CX3CL1, CXCL8, ICAM1, IER3, IL1A, IL1B, IL23A, LIF, NFKBIA, PTGS2, SOD2, TCIM, TNF, TNFAIP3, ZC3H12A
GO:0042136	neurotransmitter biosynthetic process	0.000899555	0.0626868	5	ICAM1, IL1B, PTGS2, TNF, ZC3H12A
GO:1904407	positive regulation of nitric oxide metabolic process	0.000941736	0.0656262	4	ICAM1, IL1B, PTGS2, TNF
GO:0050691	regulation of defense response to virus by host	0.000941736	0.0656262	4	IL1B, IL23A, TNFAIP3, ZC3H12A
GO:2000379	positive regulation of reactive oxygen species metabolic process	0.000947275	0.0660122	5	ICAM1, IL1B, PTGS2, TNF, ZC3H12A
GO:0032611	interleukin-1 beta production	0.000947275	0.0660122	5	CX3CL1, IL1B, TNF, TNFAIP3, ZC3H12A
GO:0031652	positive regulation of heat generation	0.00111412	0.0776389	3	IL1B, PTGS2, TNF
GO:0070371	ERK1 and ERK2 cascade	0.00112516	0.0784085	7	CCL2, CCL20, CX3CL1, ICAM1, IL1B, LIF, TNF
GO:0032715	negative regulation of interleukin-6 production	0.00126703	0.0882947	4	CX3CL1, TNF, TNFAIP3, ZC3H12A
GO:0048584	positive regulation of response to stimulus	0.00135683	0.0945528	16	CCL2, CCL20, CSF2, CX3CL1, CXCL8, ICAM1, IL1B, IL23A, LIF, NFKBIA, NFKBIZ, PTGS2, TCIM, TNF, TNFAIP3, ZC3H12A
GO:0048513	animal organ development	0.00137896	0.0960944	19	CCL2, CEBPD, CSF2, CXCL8, ICAM1, IL1A, IL1B, IL23A, LIF, LTB, MAFF, NFKBIA, NFKBIZ, PTGS2, TCIM, TNF, TNFAIP3, ZC3H12A, ZFP36
GO:0001819	positive regulation of cytokine production	0.00141769	0.0987939	8	CSF2, CX3CL1, IL1A, IL1B, IL23A, LTB, PTGS2, TNF
GO:1903708	positive regulation of hemopoiesis	0.00153527	0.106987	6	IL1A, IL1B, IL23A, LIF, NFKBIZ, TNF
GO:0042035	regulation of cytokine biosynthetic process	0.001692	0.117909	5	IL1A, IL1B, LTB, TNF, ZFP36
GO:1902533	positive regulation of intracellular signal transduction	0.00175693	0.122434	11	CCL2, CCL20, CSF2, CX3CL1, ICAM1, IL1B, IL23A, LIF, TCIM, TNF, ZC3H12A
GO:0006953	acute-phase response	0.0018223	0.012699	4	IL1A, IL1B, PTGS2, TNF
GO:0050707	regulation of cytokine secretion	0.00182543	0.127208	6	CX3CL1, IL1A, IL1B, TNF, TNFAIP3, ZC3H12A
GO:0042325	regulation of phosphorylation	0.00184829	0.128801	13	CCL2, CCL20, CSF2, CX3CL1, ICAM1, IL1B, IL23A, LIF, PTGS2, TCIM, TNF, TNFAIP3, ZC3H12A
GO:1903409	reactive oxygen species biosynthetic process	0.00185161	0.129032	5	ICAM1, IL1B, PTGS2, TNF, ZC3H12A
GO:0051051	negative regulation of transport	0.00185541	0.129297	8	CX3CL1, ICAM1, IL1B, LIF, PTGS2, TNF, TNFAIP3, ZC3H12A
GO:0031650	regulation of heat generation	0.00192657	0.134255	3	IL1B, PTGS2, TNF
GO:0032612	interleukin-1 production	0.00193574	0.134895	5	CX3CL1, IL1B, TNF, TNFAIP3, ZC3H12A
GO:0051246	regulation of protein metabolic process	0.00196438	0.136891	17	CCL2, CCL20, CSF2, CX3CL1, ICAM1, IL1A, IL1B, IL23A, LIF, LTB, NFKBIA, PTGS2, TCIM, TNF, TNFAIP3, ZC3H12A, ZFP36
GO:0048646	anatomical structure formation involved in morphogenesis	0.00202897	0.141392	11	ANGPTL4, CCL2, CX3CL1, CXCL8, IL1A, IL1B, PTGS2, TNF, TNFAIP2, TNFAIP3, ZC3H12A
GO:0031347	regulation of defense response	0.00213306	0.148645	10	CX3CL1, CXCL6, IL1B, IL23A, NFKBIA, NFKBIZ, PTGS2, TNF, TNFAIP3, ZC3H12A
GO:0031349	positive regulation of defense response	0.00247664	0.172588	8	CX3CL1, IL1B, IL23A, NFKBIA, NFKBIZ, PTGS2, TNF, TNFAIP3
GO:0009893	positive regulation of metabolic process	0.00248059	0.172864	19	CCL2, CCL20, CEBPD, CSF2, CX3CL1, ICAM1, IL1A, IL1B, IL23A, LIF, LTB, MAFF, NFKBIA, PTGS2, TCIM, TNF, TNFAIP3, ZC3H12A, ZFP36
GO:0042089	cytokine biosynthetic process	0.00250598	0.174633	5	IL1A, IL1B, LTB, TNF, ZFP36
GO:1903428	positive regulation of reactive oxygen species biosynthetic process	0.00254069	0.177052	4	ICAM1, IL1B, PTGS2, TNF
GO:0042107	cytokine metabolic process	0.00261267	0.182068	5	IL1A, IL1B, LTB, TNF, ZFP36
GO:0006468	protein phosphorylation	0.00281684	0.196295	14	CCL2, CCL20, CSF2, CX3CL1, ICAM1, IL1B, IL23A, LIF, PTGS2, TCIM, TNF, TNFAIP3, ZC3H12A, ZFP36
GO:0000165	MAPK cascade	0.00286106	0.199377	10	CCL2, CCL20, CSF2, CX3CL1, ICAM1, IL1B, LIF, TNF, ZC3H12A, ZFP36
GO:0023014	signal transduction by protein phosphorylation	0.00312732	0.217932	10	CCL2, CCL20, CSF2, CX3CL1, ICAM1, IL1B, LIF, TNF, ZC3H12A, ZFP36
GO:0032501	multicellular organismal process	0.00318779	0.222146	27	ANGPTL4, CCL2, CEBPD, CSF2, CX3CL1, CXCL1, CXCL6, CXCL8, CYP24A1, ICAM1, IL1A, IL1B, IL23A, LIF, LTB, MAFF, NFKBIA, NFKBIZ, PTGS2, RND1, SOD2, TCIM, TNF, TNFAIP2, TNFAIP3, ZC3H12A, ZFP36
GO:0002521	leukocyte differentiation	0.00341012	0.237639	8	CSF2, IL1A, IL1B, IL23A, LIF, NFKBIZ, TNF, ZC3H12A
GO:0065009	regulation of molecular function	0.00358315	0.249697	17	ANGPTL4, CCL2, CCL20, CX3CL1, CXCL1, ICAM1, IL1A, IL1B, IL23A, LIF, NFKBIA, PTGS2, TCIM, TNF, TNFAIP3, ZC3H12A, ZFP36
GO:0030154	cell differentiation	0.00364568	0.254054	20	CCL2, CEBPD, CSF2, CX3CL1, CYP24A1, ICAM1, IL1A, IL1B, IL23A, LIF, MAFF, NFKBIA, NFKBIZ, PTGS2, RND1, SOD2, TNF, TNFAIP2, ZC3H12A, ZFP36
GO:0032663	regulation of interleukin-2 production	0.00371141	0.258635	4	IL1A, IL1B, TNFAIP3, ZFP36
GO:0045637	regulation of myeloid cell differentiation	0.00374217	0.260778	6	CSF2, IL23A, LIF, NFKBIA, TNF, ZFP36
GO:0019730	antimicrobial humoral response	0.00388903	0.271012	5	CXCL1, CXCL2, CXCL3, CXCL6, CXCL8
GO:0050663	cytokine secretion	0.00393248	0.274041	6	CX3CL1, IL1A, IL1B, TNF, TNFAIP3, ZC3H12A
GO:0007155	cell adhesion	0.00408784	0.284867	12	CCL2, CX3CL1, CXCL8, ICAM1, IL1A, IL1B, IL23A, LIF, NFKBIZ, RND1, TNF, ZC3H12A
GO:0043410	positive regulation of MAPK cascade	0.00409151	0.285123	8	CCL2, CCL20, CX3CL1, ICAM1, IL1B, LIF, TNF, ZC3H12A
GO:0022610	biological adhesion	0.00430001	0.299652	12	CCL2, CX3CL1, CXCL8, ICAM1, IL1A, IL1B, IL23A, LIF, NFKBIZ, RND1, TNF, ZC3H12A
GO:0071407	cellular response to organic cyclic compound	0.00432319	0.301268	8	CCL2, CYP24A1, ICAM1, IL1B, PTGS2, TNF, ZC3H12A, ZFP36
GO:0048660	regulation of smooth muscle cell proliferation	0.00468838	0.326717	5	CX3CL1, PTGS2, SOD2, TNF, TNFAIP3
GO:0033554	cellular response to stress	0.00475433	0.331313	14	CCL2, CXCL8, ICAM1, IER3, IL1A, IL1B, NFKBIA, PTGS2, SOD2, TCIM, TNF, TNFAIP3, ZC3H12A, ZFP36
GO:0010646	regulation of cell communication	0.00496279	0.345839	18	CCL2, CCL20, CSF2, CX3CL1, CXCL8, ICAM1, IER3, IL1A, IL1B, IL23A, LIF, NFKBIA, PTGS2, SOD2, TCIM, TNF, TNFAIP3, ZC3H12A
GO:0048659	smooth muscle cell proliferation	0.00504208	0.351364	5	CX3CL1, PTGS2, SOD2, TNF, TNFAIP3
GO:0009889	regulation of biosynthetic process	0.00513429	0.035779	20	CCL2, CEBPD, CSF2, CX3CL1, ICAM1, IL1A, IL1B, IL23A, LIF, LTB, MAFF, NFKBIA, NFKBIZ, PTGS2, SOD2, TCIM, TNF, TNFAIP3, ZC3H12A, ZFP36
GO:0048583	regulation of response to stimulus	0.00521281	0.363262	20	CCL2, CCL20, CSF2, CX3CL1, CXCL6, CXCL8, ICAM1, IER3, IL1A, IL1B, IL23A, LIF, NFKBIA, NFKBIZ, PTGS2, SOD2, TCIM, TNF, TNFAIP3, ZC3H12A
GO:0010035	response to inorganic substance	0.00529429	0.036894	8	CSF2, ICAM1, IL1A, PTGS2, SOD2, TNF, TNFAIP3, ZC3H12A
GO:2000319	regulation of T-helper 17 cell differentiation	0.0054643	0.380788	3	IL23A, NFKBIZ, ZC3H12A
GO:0009891	positive regulation of biosynthetic process	0.00564851	0.393625	14	CCL2, CEBPD, CX3CL1, ICAM1, IL1A, IL1B, IL23A, LIF, LTB, MAFF, NFKBIA, PTGS2, TNF, ZC3H12A
GO:0002460	adaptive immune response based on somatic recombination of immune receptors built from immunoglobulin superfamily domains	0.00572929	0.399253	7	ICAM1, IL1B, IL23A, NFKBIZ, TNF, TNFAIP3, ZC3H12A
GO:0048523	negative regulation of cellular process	0.00595308	0.414849	21	ANGPTL4, CCL2, CEBPD, CSF2, CX3CL1, CXCL1, CXCL8, ICAM1, IER3, IL1A, IL1B, LIF, NFKBIA, PTGS2, RND1, SOD2, TCIM, TNF, TNFAIP3, ZC3H12A, ZFP36
GO:0023051	regulation of signaling	0.00605466	0.421928	18	CCL2, CCL20, CSF2, CX3CL1, CXCL8, ICAM1, IER3, IL1A, IL1B, IL23A, LIF, NFKBIA, PTGS2, SOD2, TCIM, TNF, TNFAIP3, ZC3H12A
GO:0042133	neurotransmitter metabolic process	0.00623048	0.043418	5	ICAM1, IL1B, PTGS2, TNF, ZC3H12A
GO:0010647	positive regulation of cell communication	0.00667861	0.465408	13	CCL2, CCL20, CSF2, CX3CL1, ICAM1, IL1B, IL23A, LIF, PTGS2, TCIM, TNF, TNFAIP3, ZC3H12A
GO:0032623	interleukin-2 production	0.00676648	0.471531	4	IL1A, IL1B, TNFAIP3, ZFP36
GO:0032879	regulation of localization	0.00684669	0.477121	16	CCL2, CCL20, CX3CL1, CXCL8, ICAM1, IL1A, IL1B, IL23A, LIF, NFKBIA, PTGS2, SOD2, TNF, TNFAIP3, ZC3H12A, ZFP36
GO:0019220	regulation of phosphate metabolic process	0.00692956	0.482896	13	CCL2, CCL20, CSF2, CX3CL1, ICAM1, IL1B, IL23A, LIF, PTGS2, TCIM, TNF, TNFAIP3, ZC3H12A
GO:0051174	regulation of phosphorus metabolic process	0.00697219	0.485867	13	CCL2, CCL20, CSF2, CX3CL1, ICAM1, IL1B, IL23A, LIF, PTGS2, TCIM, TNF, TNFAIP3, ZC3H12A
GO:0023056	positive regulation of signaling	0.00697219	0.485867	13	CCL2, CCL20, CSF2, CX3CL1, ICAM1, IL1B, IL23A, LIF, PTGS2, TCIM, TNF, TNFAIP3, ZC3H12A
GO:0048869	cellular developmental process	0.00735415	0.512484	20	CCL2, CEBPD, CSF2, CX3CL1, CYP24A1, ICAM1, IL1A, IL1B, IL23A, LIF, MAFF, NFKBIA, NFKBIZ, PTGS2, RND1, SOD2, TNF, TNFAIP2, ZC3H12A, ZFP36
GO:0045580	regulation of T cell differentiation	0.00737989	0.514278	5	IL1A, IL1B, IL23A, NFKBIZ, ZC3H12A
GO:0045076	regulation of interleukin-2 biosynthetic process	0.00761589	0.530724	3	IL1A, IL1B, ZFP36
GO:0150076	neuroinflammatory response	0.00764164	0.532518	4	CX3CL1, IL1B, PTGS2, TNF
GO:0045123	cellular extravasation	0.00764164	0.532518	4	CCL2, CX3CL1, ICAM1, TNF
GO:0030856	regulation of epithelial cell differentiation	0.00788365	0.549383	5	IL1B, LIF, MAFF, TNF, ZFP36
GO:0042531	positive regulation of tyrosine phosphorylation of STAT protein	0.00810932	0.565109	4	CSF2, IL23A, LIF, TNF
GO:0050794	regulation of cellular process	0.00856453	0.596831	31	ANGPTL4, CCL2, CCL20, CEBPD, CSF2, CX3CL1, CXCL1, CXCL2, CXCL3, CXCL6, CXCL8, CYP24A1, ICAM1, IER3, IL17C, IL1A, IL1B, IL23A, LIF, LTB, MAFF, NFKBIA, NFKBIZ, PTGS2, RND1, SOD2, TCIM, TNF, TNFAIP3, ZC3H12A, ZFP36
GO:0072593	reactive oxygen species metabolic process	0.00858246	0.598081	6	ICAM1, IL1B, PTGS2, SOD2, TNF, ZC3H12A
GO:2000316	regulation of T-helper 17 type immune response	0.00887468	0.618445	3	IL23A, NFKBIZ, ZC3H12A
GO:0031399	regulation of protein modification process	0.00893501	0.622649	13	CCL2, CCL20, CSF2, CX3CL1, ICAM1, IL1B, IL23A, LIF, PTGS2, TCIM, TNF, TNFAIP3, ZC3H12A
GO:0007259	JAK-STAT cascade	0.0092616	0.645408	5	CCL2, CSF2, IL23A, LIF, TNF
GO:0010556	regulation of macromolecule biosynthetic process	0.00936899	0.652891	19	CCL2, CEBPD, CSF2, CX3CL1, ICAM1, IL1A, IL1B, IL23A, LIF, LTB, MAFF, NFKBIA, NFKBIZ, SOD2, TCIM, TNF, TNFAIP3, ZC3H12A, ZFP36
GO:0048519	negative regulation of biological process	0.00944245	0.065801	22	ANGPTL4, CCL2, CEBPD, CSF2, CX3CL1, CXCL1, CXCL8, ICAM1, IER3, IL1A, IL1B, IL23A, LIF, NFKBIA, PTGS2, RND1, SOD2, TCIM, TNF, TNFAIP3, ZC3H12A, ZFP36
P-value cutoff	0.01
Regulation links followed	Yes
Bonferroni correction	1435
Annotated identifiers	33
Unknown identifiers	1
Unannotated identifiers	1
Background size	19626
Min p-value	1.17015e-18
List size	34

## Sheet: con vs MC58siaD
con vs MC58siaD-	DEG List FDR 0,05; log2FC (+2/-2)	Biological Process
Organism: Human		Annotation provider: GOA
GOID	Term	P-value	Uncorrected	Number	Annotated genes
			P-value	annotated
GO:0019221	cytokine-mediated signaling pathway	2.35297e-16	1.47986e-19	25	CCL2, CCL20, CEBPD, CSF1, CSF2, CX3CL1, CXCL1, CXCL2, CXCL3, CXCL6, CXCL8, ICAM1, IL17C, IL1A, IL1B, IL23A, IL6, LIF, LTB, NFKBIA, PTGS2, SOD2, TNF, TNFAIP3, TNFRSF6B
GO:0071345	cellular response to cytokine stimulus	1.62942e-15	1.0248e-19	27	CCL2, CCL20, CEBPD, CSF1, CSF2, CX3CL1, CXCL1, CXCL2, CXCL3, CXCL6, CXCL8, ICAM1, IL17C, IL1A, IL1B, IL23A, IL6, LIF, LTB, NFKBIA, PTGS2, SOD2, TNF, TNFAIP3, TNFRSF6B, ZC3H12A, ZFP36
GO:0071222	cellular response to lipopolysaccharide	3.07742e-15	1.93549e-18	17	CCL2, CSF2, CX3CL1, CXCL1, CXCL2, CXCL3, CXCL6, CXCL8, ICAM1, IL1A, IL1B, IL6, NFKBIA, TNF, TNFAIP3, ZC3H12A, ZFP36
GO:0071219	cellular response to molecule of bacterial origin	6.68586e-15	4.20495e-18	17	CCL2, CSF2, CX3CL1, CXCL1, CXCL2, CXCL3, CXCL6, CXCL8, ICAM1, IL1A, IL1B, IL6, NFKBIA, TNF, TNFAIP3, ZC3H12A, ZFP36
GO:0034097	response to cytokine	1.237e-16	7.77988e-18	27	CCL2, CCL20, CEBPD, CSF1, CSF2, CX3CL1, CXCL1, CXCL2, CXCL3, CXCL6, CXCL8, ICAM1, IL17C, IL1A, IL1B, IL23A, IL6, LIF, LTB, NFKBIA, PTGS2, SOD2, TNF, TNFAIP3, TNFRSF6B, ZC3H12A, ZFP36
GO:0071216	cellular response to biotic stimulus	4.499e-16	2.82956e-17	17	CCL2, CSF2, CX3CL1, CXCL1, CXCL2, CXCL3, CXCL6, CXCL8, ICAM1, IL1A, IL1B, IL6, NFKBIA, TNF, TNFAIP3, ZC3H12A, ZFP36
GO:0032496	response to lipopolysaccharide	3.64237e-13	2.2908e-17	18	CCL2, CSF2, CX3CL1, CXCL1, CXCL2, CXCL3, CXCL6, CXCL8, ICAM1, IL1A, IL1B, IL6, NFKBIA, PTGS2, TNF, TNFAIP3, ZC3H12A, ZFP36
GO:0002237	response to molecule of bacterial origin	9.1503e-14	5.7549e-17	18	CCL2, CSF2, CX3CL1, CXCL1, CXCL2, CXCL3, CXCL6, CXCL8, ICAM1, IL1A, IL1B, IL6, NFKBIA, PTGS2, TNF, TNFAIP3, ZC3H12A, ZFP36
GO:0006954	inflammatory response	1.5147e-13	9.52639e-16	23	ADORA2A, CCL2, CCL20, CSF1, CX3CL1, CXCL1, CXCL2, CXCL3, CXCL6, CXCL8, ICAM1, IL17C, IL1A, IL1B, IL23A, IL6, NFKBIA, NFKBIZ, PTGS2, SERPINA3, TNF, TNFAIP3, ZC3H12A
GO:0009617	response to bacterium	9.44359e-11	5.93936e-14	21	CCL2, CCL20, CSF2, CX3CL1, CXCL1, CXCL2, CXCL3, CXCL6, CXCL8, ICAM1, IL1A, IL1B, IL23A, IL6, NFKBIA, PI3, PTGS2, TNF, TNFAIP3, ZC3H12A, ZFP36
GO:0071396	cellular response to lipid	2.19401e-08	1.37988e-11	18	CCL2, CSF2, CX3CL1, CXCL1, CXCL2, CXCL3, CXCL6, CXCL8, CYP24A1, ICAM1, IL1A, IL1B, IL6, NFKBIA, TNF, TNFAIP3, ZC3H12A, ZFP36
GO:0071310	cellular response to organic substance	8.25137e-08	5.18954e-11	29	CCL2, CCL20, CEBPD, CSF1, CSF2, CX3CL1, CXCL1, CXCL2, CXCL3, CXCL6, CXCL8, CYP24A1, ICAM1, IGFBP1, IL17C, IL1A, IL1B, IL23A, IL6, LIF, LTB, NFKBIA, PTGS2, SOD2, TNF, TNFAIP3, TNFRSF6B, ZC3H12A, ZFP36
GO:0051707	response to other organism	1.38595e-07	8.71664e-11	21	CCL2, CCL20, CSF2, CX3CL1, CXCL1, CXCL2, CXCL3, CXCL6, CXCL8, ICAM1, IL1A, IL1B, IL23A, IL6, NFKBIA, PI3, PTGS2, TNF, TNFAIP3, ZC3H12A, ZFP36
GO:0043207	response to external biotic stimulus	1.43845e-07	9.04687e-11	21	CCL2, CCL20, CSF2, CX3CL1, CXCL1, CXCL2, CXCL3, CXCL6, CXCL8, ICAM1, IL1A, IL1B, IL23A, IL6, NFKBIA, PI3, PTGS2, TNF, TNFAIP3, ZC3H12A, ZFP36
GO:0009607	response to biotic stimulus	2.58214e-07	1.62399e-10	21	CCL2, CCL20, CSF2, CX3CL1, CXCL1, CXCL2, CXCL3, CXCL6, CXCL8, ICAM1, IL1A, IL1B, IL23A, IL6, NFKBIA, PI3, PTGS2, TNF, TNFAIP3, ZC3H12A, ZFP36
GO:0071621	granulocyte chemotaxis	3.14063e-07	1.97524e-10	11	CCL2, CCL20, CSF1, CX3CL1, CXCL1, CXCL2, CXCL3, CXCL6, CXCL8, IL1B, IL23A
GO:1901701	cellular response to oxygen-containing compound	3.62355e-07	2.27896e-10	21	CCL2, CSF2, CX3CL1, CXCL1, CXCL2, CXCL3, CXCL6, CXCL8, CYP24A1, ICAM1, IGFBP1, IL1A, IL1B, IL6, NFKBIA, PTGS2, SOD2, TNF, TNFAIP3, ZC3H12A, ZFP36
GO:0007166	cell surface receptor signaling pathway	8.37809e-07	5.26924e-10	30	ADORA2A, CCL2, CCL20, CEBPD, CSF1, CSF2, CX3CL1, CXCL1, CXCL2, CXCL3, CXCL6, CXCL8, ICAM1, IGFBP1, IL17C, IL1A, IL1B, IL23A, IL6, LIF, LTB, NFKBIA, NFKBIZ, PTGS2, SOD2, TCIM, TNF, TNFAIP3, TNFRSF6B, ZC3H12A
GO:0070887	cellular response to chemical stimulus	1.54182e-06	9.69695e-10	30	CCL2, CCL20, CEBPD, CSF1, CSF2, CX3CL1, CXCL1, CXCL2, CXCL3, CXCL6, CXCL8, CYP24A1, HILPDA, ICAM1, IGFBP1, IL17C, IL1A, IL1B, IL23A, IL6, LIF, LTB, NFKBIA, PTGS2, SOD2, TNF, TNFAIP3, TNFRSF6B, ZC3H12A, ZFP36
GO:0006950	response to stress	1.66403e-06	1.04656e-09	33	ADORA2A, ANGPTL4, CCL2, CCL20, CSF1, CSF2, CX3CL1, CXCL1, CXCL2, CXCL3, CXCL6, CXCL8, HILPDA, ICAM1, IER3, IGFBP1, IL17C, IL1A, IL1B, IL23A, IL6, MAFF, NFKBIA, NFKBIZ, PI3, PTGS2, SERPINA3, SOD2, TCIM, TNF, TNFAIP3, ZC3H12A, ZFP36
GO:0010033	response to organic substance	1.75373e-06	1.10297e-09	30	ADORA2A, CCL2, CCL20, CEBPD, CSF1, CSF2, CX3CL1, CXCL1, CXCL2, CXCL3, CXCL6, CXCL8, CYP24A1, ICAM1, IGFBP1, IL17C, IL1A, IL1B, IL23A, IL6, LIF, LTB, NFKBIA, PTGS2, SOD2, TNF, TNFAIP3, TNFRSF6B, ZC3H12A, ZFP36
GO:0030593	neutrophil chemotaxis	1.97209e-06	1.24031e-09	10	CCL2, CCL20, CX3CL1, CXCL1, CXCL2, CXCL3, CXCL6, CXCL8, IL1B, IL23A
GO:0097530	granulocyte migration	2.12158e-06	1.33432e-09	11	CCL2, CCL20, CSF1, CX3CL1, CXCL1, CXCL2, CXCL3, CXCL6, CXCL8, IL1B, IL23A
GO:0033993	response to lipid	2.16821e-06	1.36365e-09	19	CCL2, CSF2, CX3CL1, CXCL1, CXCL2, CXCL3, CXCL6, CXCL8, CYP24A1, ICAM1, IL1A, IL1B, IL6, NFKBIA, PTGS2, TNF, TNFAIP3, ZC3H12A, ZFP36
GO:0097529	myeloid leukocyte migration	4.19885e-06	2.64079e-09	12	CCL2, CCL20, CSF1, CX3CL1, CXCL1, CXCL2, CXCL3, CXCL6, CXCL8, IL1B, IL23A, IL6
GO:0006952	defense response	4.88725e-06	3.07374e-09	24	ADORA2A, CCL2, CCL20, CSF1, CX3CL1, CXCL1, CXCL2, CXCL3, CXCL6, CXCL8, ICAM1, IL17C, IL1A, IL1B, IL23A, IL6, NFKBIA, NFKBIZ, PI3, PTGS2, SERPINA3, TNF, TNFAIP3, ZC3H12A
GO:0060548	negative regulation of cell death	7.25781e-06	4.56466e-09	19	ADORA2A, ANGPTL4, CCL2, CSF1, CSF2, CX3CL1, ICAM1, IER3, IL1A, IL1B, IL6, NFKBIA, PTGS2, SOD2, TCIM, TNF, TNFAIP3, TNFRSF6B, ZC3H12A
GO:0030595	leukocyte chemotaxis	7.61425e-06	4.78884e-09	12	CCL2, CCL20, CSF1, CX3CL1, CXCL1, CXCL2, CXCL3, CXCL6, CXCL8, IL1B, IL23A, IL6
GO:0034612	response to tumor necrosis factor	9.95148e-06	6.25879e-09	13	CCL2, CCL20, CX3CL1, CXCL8, ICAM1, LTB, NFKBIA, PTGS2, TNF, TNFAIP3, TNFRSF6B, ZC3H12A, ZFP36
GO:1990266	neutrophil migration	1.17727e-05	7.4042e-10	10	CCL2, CCL20, CX3CL1, CXCL1, CXCL2, CXCL3, CXCL6, CXCL8, IL1B, IL23A
GO:0043066	negative regulation of apoptotic process	1.54748e-05	9.73258e-09	18	ADORA2A, ANGPTL4, CCL2, CSF2, CX3CL1, ICAM1, IER3, IL1A, IL1B, IL6, NFKBIA, PTGS2, SOD2, TCIM, TNF, TNFAIP3, TNFRSF6B, ZC3H12A
GO:0043069	negative regulation of programmed cell death	2.14385e-05	1.34833e-08	18	ADORA2A, ANGPTL4, CCL2, CSF2, CX3CL1, ICAM1, IER3, IL1A, IL1B, IL6, NFKBIA, PTGS2, SOD2, TCIM, TNF, TNFAIP3, TNFRSF6B, ZC3H12A
GO:1990869	cellular response to chemokine	8.53917e-05	5.37055e-08	9	CCL2, CCL20, CX3CL1, CXCL1, CXCL2, CXCL3, CXCL6, CXCL8, ZC3H12A
GO:1990868	response to chemokine	8.53917e-05	5.37055e-08	9	CCL2, CCL20, CX3CL1, CXCL1, CXCL2, CXCL3, CXCL6, CXCL8, ZC3H12A
GO:0071356	cellular response to tumor necrosis factor	0.000113982	7.16869e-08	12	CCL2, CCL20, CX3CL1, CXCL8, ICAM1, LTB, NFKBIA, TNF, TNFAIP3, TNFRSF6B, ZC3H12A, ZFP36
GO:0060326	cell chemotaxis	0.000208787	1.31313e-07	12	CCL2, CCL20, CSF1, CX3CL1, CXCL1, CXCL2, CXCL3, CXCL6, CXCL8, IL1B, IL23A, IL6
GO:0002376	immune system process	0.000281482	1.77033e-07	28	ADORA2A, CCL2, CCL20, CEBPD, CSF1, CSF2, CX3CL1, CXCL1, CXCL2, CXCL3, CXCL6, CXCL8, ICAM1, IL1A, IL1B, IL23A, IL6, LIF, LTB, NFKBIA, NFKBIZ, PI3, SERPINA3, TCIM, TNF, TNFAIP3, ZC3H12A, ZFP36
GO:0050900	leukocyte migration	0.000353231	2.22158e-07	14	CCL2, CCL20, CSF1, CX3CL1, CXCL1, CXCL2, CXCL3, CXCL6, CXCL8, ICAM1, IL1B, IL23A, IL6, TNF
GO:1901700	response to oxygen-containing compound	0.000495391	3.11567e-07	21	CCL2, CSF2, CX3CL1, CXCL1, CXCL2, CXCL3, CXCL6, CXCL8, CYP24A1, ICAM1, IGFBP1, IL1A, IL1B, IL6, NFKBIA, PTGS2, SOD2, TNF, TNFAIP3, ZC3H12A, ZFP36
GO:0071347	cellular response to interleukin-1	0.000649747	4.08646e-07	10	CCL2, CCL20, CX3CL1, CXCL8, ICAM1, IL1A, IL1B, IL6, NFKBIA, ZC3H12A
GO:0009605	response to external stimulus	0.000822595	5.17355e-07	25	ADORA2A, CCL2, CCL20, CSF1, CSF2, CX3CL1, CXCL1, CXCL2, CXCL3, CXCL6, CXCL8, CYP24A1, ICAM1, IL1A, IL1B, IL23A, IL6, NFKBIA, NFKBIZ, PI3, PTGS2, TNF, TNFAIP3, ZC3H12A, ZFP36
GO:0042221	response to chemical	0.000885232	5.56749e-07	32	ADORA2A, CCL2, CCL20, CEBPD, CSF1, CSF2, CX3CL1, CXCL1, CXCL2, CXCL3, CXCL6, CXCL8, CYP24A1, HILPDA, ICAM1, IGFBP1, IL17C, IL1A, IL1B, IL23A, IL6, LIF, LTB, NFKBIA, PTGS2, SLC6A14, SOD2, TNF, TNFAIP3, TNFRSF6B, ZC3H12A, ZFP36
GO:0002682	regulation of immune system process	0.00103826	6.52991e-07	21	ADORA2A, CCL2, CCL20, CSF1, CSF2, CX3CL1, CXCL6, CXCL8, ICAM1, IL1A, IL1B, IL23A, IL6, LIF, NFKBIA, NFKBIZ, TCIM, TNF, TNFAIP3, ZC3H12A, ZFP36
GO:0007165	signal transduction	0.00107044	6.73235e-07	35	ADORA2A, CCL2, CCL20, CEBPD, CSF1, CSF2, CX3CL1, CXCL1, CXCL2, CXCL3, CXCL6, CXCL8, CYP24A1, ICAM1, IER3, IGFBP1, IL17C, IL1A, IL1B, IL23A, IL6, LIF, LTB, NFKBIA, NFKBIZ, PTGS2, RASD1, RND1, SOD2, TCIM, TNF, TNFAIP3, TNFRSF6B, ZC3H12A, ZFP36
GO:0006955	immune response	0.00108769	6.84081e-07	24	CCL2, CCL20, CSF1, CSF2, CX3CL1, CXCL1, CXCL2, CXCL3, CXCL6, CXCL8, ICAM1, IL1B, IL23A, IL6, LIF, LTB, NFKBIA, NFKBIZ, PI3, SERPINA3, TCIM, TNF, TNFAIP3, ZC3H12A
GO:0023052	signaling	0.00147652	9.28629e-07	36	ADORA2A, CCL2, CCL20, CEBPD, CSF1, CSF2, CX3CL1, CXCL1, CXCL2, CXCL3, CXCL6, CXCL8, CYP24A1, HILPDA, ICAM1, IER3, IGFBP1, IL17C, IL1A, IL1B, IL23A, IL6, LIF, LTB, NFKBIA, NFKBIZ, PTGS2, RASD1, RND1, SOD2, TCIM, TNF, TNFAIP3, TNFRSF6B, ZC3H12A, ZFP36
GO:0007154	cell communication	0.00160914	1.01204e-06	36	ADORA2A, CCL2, CCL20, CEBPD, CSF1, CSF2, CX3CL1, CXCL1, CXCL2, CXCL3, CXCL6, CXCL8, CYP24A1, HILPDA, ICAM1, IER3, IGFBP1, IL17C, IL1A, IL1B, IL23A, IL6, LIF, LTB, NFKBIA, NFKBIZ, PTGS2, RASD1, RND1, SOD2, TCIM, TNF, TNFAIP3, TNFRSF6B, ZC3H12A, ZFP36
GO:0030155	regulation of cell adhesion	0.00196904	1.23839e-06	15	ADORA2A, CCL2, CSF1, CX3CL1, CXCL8, ICAM1, IL1A, IL1B, IL23A, IL6, LIF, NFKBIZ, RND1, TNF, ZC3H12A
GO:0070098	chemokine-mediated signaling pathway	0.00217987	1.37099e-06	8	CCL2, CCL20, CX3CL1, CXCL1, CXCL2, CXCL3, CXCL6, CXCL8
GO:0051240	positive regulation of multicellular organismal process	0.00222789	1.40119e-06	21	ADORA2A, ANGPTL4, CEBPD, CSF1, CSF2, CX3CL1, CXCL8, HILPDA, ICAM1, IL1A, IL1B, IL23A, IL6, LIF, LTB, NFKBIZ, PTGS2, SOD2, TNF, TNFAIP3, ZC3H12A
GO:0070555	response to interleukin-1	0.00230445	1.44934e-06	10	CCL2, CCL20, CX3CL1, CXCL8, ICAM1, IL1A, IL1B, IL6, NFKBIA, ZC3H12A
GO:0050896	response to stimulus	0.00270978	1.70427e-06	41	ADORA2A, ANGPTL4, CCL2, CCL20, CEBPD, CSF1, CSF2, CX3CL1, CXCL1, CXCL2, CXCL3, CXCL6, CXCL8, CYP24A1, HILPDA, ICAM1, IER3, IGFBP1, IL17C, IL1A, IL1B, IL23A, IL6, LIF, LTB, MAFF, NFKBIA, NFKBIZ, PI3, PTGS2, RASD1, RND1, SERPINA3, SLC6A14, SOD2, TCIM, TNF, TNFAIP3, TNFRSF6B, ZC3H12A, ZFP36
GO:0010941	regulation of cell death	0.00725706	4.56419e-06	20	ADORA2A, ANGPTL4, CCL2, CSF1, CSF2, CX3CL1, ICAM1, IER3, IL1A, IL1B, IL6, NFKBIA, PTGS2, SOD2, TCIM, TNF, TNFAIP3, TNFRSF6B, ZC3H12A, ZFP36
GO:0001775	cell activation	0.00860935	5.41468e-06	19	ADORA2A, CCL2, CSF1, CSF2, CX3CL1, CXCL1, CXCL6, CXCL8, ICAM1, IL1A, IL1B, IL23A, IL6, NFKBIZ, SERPINA3, TCIM, TNF, TNFAIP3, ZC3H12A
GO:0050793	regulation of developmental process	0.00897059	5.64188e-06	24	ANGPTL4, CCL2, CEBPD, CSF1, CSF2, CX3CL1, CXCL8, ICAM1, IL1A, IL1B, IL23A, IL6, LIF, MAFF, NFKBIA, NFKBIZ, PTGS2, RND1, SOD2, TCIM, TNF, TNFAIP3, ZC3H12A, ZFP36
GO:0051239	regulation of multicellular organismal process	0.00993871	6.25076e-06	26	ADORA2A, ANGPTL4, CEBPD, CSF1, CSF2, CX3CL1, CXCL6, CXCL8, HILPDA, ICAM1, IL1A, IL1B, IL23A, IL6, LIF, LTB, MAFF, NFKBIA, NFKBIZ, PTGS2, SOD2, TCIM, TNF, TNFAIP3, ZC3H12A, ZFP36
GO:0045321	leukocyte activation	0.0013103	8.24088e-06	18	ADORA2A, CCL2, CSF1, CSF2, CX3CL1, CXCL1, CXCL6, CXCL8, ICAM1, IL1A, IL1B, IL23A, IL6, NFKBIZ, SERPINA3, TNF, TNFAIP3, ZC3H12A
GO:0016477	cell migration	0.0146277	9.19979e-06	19	CCL2, CCL20, CSF1, CX3CL1, CXCL1, CXCL2, CXCL3, CXCL6, CXCL8, ICAM1, IL1B, IL23A, IL6, PTGS2, RND1, SOD2, TNF, TNFAIP3, ZC3H12A
GO:0042981	regulation of apoptotic process	0.0146277	9.19979e-06	19	ADORA2A, ANGPTL4, CCL2, CSF2, CX3CL1, ICAM1, IER3, IL1A, IL1B, IL6, NFKBIA, PTGS2, SOD2, TCIM, TNF, TNFAIP3, TNFRSF6B, ZC3H12A, ZFP36
GO:0002520	immune system development	0.0149351	9.39313e-06	16	CEBPD, CSF1, CSF2, IL1A, IL1B, IL23A, IL6, LIF, LTB, NFKBIA, NFKBIZ, TCIM, TNF, TNFAIP3, ZC3H12A, ZFP36
GO:1901342	regulation of vasculature development	0.0160384	1.0087e-06	11	ANGPTL4, CX3CL1, CXCL8, IL1A, IL1B, IL6, PTGS2, SOD2, TNF, TNFAIP3, ZC3H12A
GO:0043067	regulation of programmed cell death	0.0179115	1.12651e-05	19	ADORA2A, ANGPTL4, CCL2, CSF2, CX3CL1, ICAM1, IER3, IL1A, IL1B, IL6, NFKBIA, PTGS2, SOD2, TCIM, TNF, TNFAIP3, TNFRSF6B, ZC3H12A, ZFP36
GO:0051094	positive regulation of developmental process	0.0268672	1.68976e-05	18	ANGPTL4, CEBPD, CSF1, CSF2, CX3CL1, CXCL8, IL1A, IL1B, IL23A, IL6, LIF, NFKBIZ, PTGS2, SOD2, TNF, TNFAIP3, ZC3H12A, ZFP36
GO:0001944	vasculature development	0.0299212	1.88184e-05	14	ANGPTL4, CCL2, CX3CL1, CXCL8, IL1A, IL1B, IL6, LIF, PTGS2, SOD2, TNF, TNFAIP2, TNFAIP3, ZC3H12A
GO:1903706	regulation of hemopoiesis	0.0324155	2.03871e-05	12	CSF1, CSF2, IL1A, IL1B, IL23A, LIF, NFKBIA, NFKBIZ, TCIM, TNF, ZC3H12A, ZFP36
GO:0072358	cardiovascular system development	0.0346185	2.17726e-05	14	ANGPTL4, CCL2, CX3CL1, CXCL8, IL1A, IL1B, IL6, LIF, PTGS2, SOD2, TNF, TNFAIP2, TNFAIP3, ZC3H12A
GO:0001817	regulation of cytokine production	0.0352509	2.21704e-05	14	CSF2, CX3CL1, CXCL6, HILPDA, IL1A, IL1B, IL23A, IL6, LTB, PTGS2, TNF, TNFAIP3, ZC3H12A, ZFP36
GO:0035556	intracellular signal transduction	0.0467024	2.93726e-05	24	ADORA2A, CCL2, CCL20, CSF1, CSF2, CX3CL1, CXCL1, CXCL8, ICAM1, IER3, IL1B, IL23A, IL6, LIF, NFKBIA, PTGS2, RASD1, RND1, SOD2, TCIM, TNF, TNFAIP3, ZC3H12A, ZFP36
GO:0042127	regulation of cell proliferation	0.0521182	3.27787e-05	19	ADORA2A, CCL2, CSF1, CSF2, CX3CL1, CXCL1, CXCL8, HILPDA, IL1A, IL1B, IL23A, IL6, LIF, NFKBIA, PTGS2, SOD2, TNF, TNFAIP3, ZFP36
GO:0032101	regulation of response to external stimulus	0.0616073	3.87467e-05	15	ADORA2A, CCL2, CSF1, CX3CL1, CXCL6, CXCL8, IL1B, IL23A, IL6, NFKBIA, NFKBIZ, PTGS2, TNF, TNFAIP3, ZC3H12A
GO:1904035	regulation of epithelial cell apoptotic process	0.0651103	4.09499e-05	7	ANGPTL4, CCL2, ICAM1, IL6, TNF, TNFAIP3, ZFP36
GO:0048534	hematopoietic or lymphoid organ development	0.0072769	4.57667e-05	15	CEBPD, CSF1, CSF2, IL1A, IL1B, IL23A, IL6, LIF, LTB, NFKBIA, NFKBIZ, TCIM, TNF, ZC3H12A, ZFP36
GO:0001525	angiogenesis	0.0913955	5.74815e-05	12	ANGPTL4, CCL2, CX3CL1, CXCL8, IL1A, IL1B, IL6, PTGS2, TNF, TNFAIP2, TNFAIP3, ZC3H12A
GO:0051674	localization of cell	0.0914397	5.75093e-05	19	CCL2, CCL20, CSF1, CX3CL1, CXCL1, CXCL2, CXCL3, CXCL6, CXCL8, ICAM1, IL1B, IL23A, IL6, PTGS2, RND1, SOD2, TNF, TNFAIP3, ZC3H12A
GO:0048870	cell motility	0.0914397	5.75093e-05	19	CCL2, CCL20, CSF1, CX3CL1, CXCL1, CXCL2, CXCL3, CXCL6, CXCL8, ICAM1, IL1B, IL23A, IL6, PTGS2, RND1, SOD2, TNF, TNFAIP3, ZC3H12A
GO:0002685	regulation of leukocyte migration	0.0931029	5.85553e-05	9	CCL2, CCL20, CSF1, CX3CL1, CXCL8, ICAM1, IL23A, IL6, TNF
GO:0040011	locomotion	0.0957861	6.02428e-05	20	ADORA2A, CCL2, CCL20, CSF1, CX3CL1, CXCL1, CXCL2, CXCL3, CXCL6, CXCL8, ICAM1, IL1B, IL23A, IL6, PTGS2, RND1, SOD2, TNF, TNFAIP3, ZC3H12A
GO:0030335	positive regulation of cell migration	0.111637	7.02122e-05	12	CCL20, CSF1, CX3CL1, CXCL8, ICAM1, IL1B, IL23A, IL6, PTGS2, SOD2, TNF, ZC3H12A
GO:0050729	positive regulation of inflammatory response	0.114646	7.21043e-05	8	CX3CL1, IL1B, IL23A, IL6, NFKBIA, NFKBIZ, PTGS2, TNF
GO:0002687	positive regulation of leukocyte migration	0.114646	7.21043e-05	8	CCL20, CSF1, CX3CL1, CXCL8, ICAM1, IL23A, IL6, TNF
GO:0045765	regulation of angiogenesis	0.117068	7.36275e-05	10	ANGPTL4, CX3CL1, CXCL8, IL1A, IL1B, IL6, PTGS2, TNF, TNFAIP3, ZC3H12A
GO:0001816	cytokine production	0.121356	7.63247e-05	14	CSF2, CX3CL1, CXCL6, HILPDA, IL1A, IL1B, IL23A, IL6, LTB, PTGS2, TNF, TNFAIP3, ZC3H12A, ZFP36
GO:0006953	acute-phase response	0.122813	7.72406e-05	6	IL1A, IL1B, IL6, PTGS2, SERPINA3, TNF
GO:0051716	cellular response to stimulus	0.130827	8.22813e-05	36	ADORA2A, CCL2, CCL20, CEBPD, CSF1, CSF2, CX3CL1, CXCL1, CXCL2, CXCL3, CXCL6, CXCL8, CYP24A1, HILPDA, ICAM1, IER3, IGFBP1, IL17C, IL1A, IL1B, IL23A, IL6, LIF, LTB, NFKBIA, NFKBIZ, PTGS2, RASD1, RND1, SOD2, TCIM, TNF, TNFAIP3, TNFRSF6B, ZC3H12A, ZFP36
GO:0008219	cell death	0.141771	8.91639e-05	21	ADORA2A, ANGPTL4, CCL2, CSF1, CSF2, CX3CL1, ICAM1, IER3, IL1A, IL1B, IL6, NFKBIA, PI3, PTGS2, SOD2, TCIM, TNF, TNFAIP3, TNFRSF6B, ZC3H12A, ZFP36
GO:1903037	regulation of leukocyte cell-cell adhesion	0.176483	0.000110996	10	ADORA2A, CCL2, ICAM1, IL1A, IL1B, IL23A, IL6, NFKBIZ, TNF, ZC3H12A
GO:0045597	positive regulation of cell differentiation	0.186471	0.000117277	15	CEBPD, CSF1, CSF2, CX3CL1, IL1A, IL1B, IL23A, IL6, LIF, NFKBIZ, PTGS2, SOD2, TNF, ZC3H12A, ZFP36
GO:2000147	positive regulation of cell motility	0.186949	0.000117578	12	CCL20, CSF1, CX3CL1, CXCL8, ICAM1, IL1B, IL23A, IL6, PTGS2, SOD2, TNF, ZC3H12A
GO:0045785	positive regulation of cell adhesion	0.191734	0.000120588	11	CCL2, CSF1, CX3CL1, ICAM1, IL1A, IL1B, IL23A, IL6, LIF, NFKBIZ, TNF
GO:2001234	negative regulation of apoptotic signaling pathway	0.020143	0.000126686	9	CSF2, CX3CL1, ICAM1, IL1A, IL1B, PTGS2, SOD2, TNF, TNFAIP3
GO:0022407	regulation of cell-cell adhesion	0.211729	0.000133163	11	ADORA2A, CCL2, CX3CL1, ICAM1, IL1A, IL1B, IL23A, IL6, NFKBIZ, TNF, ZC3H12A
GO:0051704	multi-organism process	0.213609	0.000134346	23	CCL2, CCL20, CSF2, CX3CL1, CXCL1, CXCL2, CXCL3, CXCL6, CXCL8, ICAM1, IL1A, IL1B, IL23A, IL6, LIF, MAFF, NFKBIA, PI3, PTGS2, TNF, TNFAIP3, ZC3H12A, ZFP36
GO:0032103	positive regulation of response to external stimulus	0.218501	0.000137422	10	CSF1, CX3CL1, CXCL8, IL1B, IL23A, IL6, NFKBIA, NFKBIZ, PTGS2, TNF
GO:0051272	positive regulation of cellular component movement	0.254835	0.000160274	12	CCL20, CSF1, CX3CL1, CXCL8, ICAM1, IL1B, IL23A, IL6, PTGS2, SOD2, TNF, ZC3H12A
GO:0040017	positive regulation of locomotion	0.330905	0.000208117	12	CCL20, CSF1, CX3CL1, CXCL8, ICAM1, IL1B, IL23A, IL6, PTGS2, SOD2, TNF, ZC3H12A
GO:2000026	regulation of multicellular organismal development	0.340893	0.000214398	20	ANGPTL4, CSF1, CSF2, CX3CL1, CXCL8, IL1A, IL1B, IL23A, IL6, LIF, MAFF, NFKBIA, NFKBIZ, PTGS2, SOD2, TCIM, TNF, TNFAIP3, ZC3H12A, ZFP36
GO:0012501	programmed cell death	0.349707	0.000219941	20	ADORA2A, ANGPTL4, CCL2, CSF2, CX3CL1, ICAM1, IER3, IL1A, IL1B, IL6, NFKBIA, PI3, PTGS2, SOD2, TCIM, TNF, TNFAIP3, TNFRSF6B, ZC3H12A, ZFP36
GO:1904019	epithelial cell apoptotic process	0.391341	0.000246127	7	ANGPTL4, CCL2, ICAM1, IL6, TNF, TNFAIP3, ZFP36
GO:2001237	negative regulation of extrinsic apoptotic signaling pathway	0.418908	0.000263464	7	CSF2, CX3CL1, ICAM1, IL1A, IL1B, TNF, TNFAIP3
GO:0030097	hemopoiesis	0.436861	0.000274755	14	CEBPD, CSF1, CSF2, IL1A, IL1B, IL23A, IL6, LIF, NFKBIA, NFKBIZ, TCIM, TNF, ZC3H12A, ZFP36
GO:0048585	negative regulation of response to stimulus	0.448988	0.000282383	18	ADORA2A, CCL2, CSF2, CX3CL1, CXCL8, ICAM1, IGFBP1, IL1A, IL1B, IL6, LIF, NFKBIA, PTGS2, SOD2, TCIM, TNF, TNFAIP3, ZC3H12A
GO:0002684	positive regulation of immune system process	0.453208	0.000285037	16	CCL2, CCL20, CSF1, CX3CL1, CXCL8, ICAM1, IL1A, IL1B, IL23A, IL6, LIF, NFKBIA, NFKBIZ, TNF, TNFAIP3, ZC3H12A
GO:0007159	leukocyte cell-cell adhesion	0.489711	0.000307995	10	ADORA2A, CCL2, ICAM1, IL1A, IL1B, IL23A, IL6, NFKBIZ, TNF, ZC3H12A
GO:0048523	negative regulation of cellular process	0.500753	0.000314939	29	ADORA2A, ANGPTL4, CCL2, CEBPD, CSF1, CSF2, CX3CL1, CXCL1, CXCL8, ICAM1, IER3, IGFBP1, IL1A, IL1B, IL6, LIF, NFKBIA, PI3, PTGS2, RASD1, RND1, SERPINA3, SOD2, TCIM, TNF, TNFAIP3, TNFRSF6B, ZC3H12A, ZFP36
GO:0031663	lipopolysaccharide-mediated signaling pathway	0.505438	0.000317886	6	CCL2, CX3CL1, IL1B, NFKBIA, TNF, TNFAIP3
GO:0032502	developmental process	0.505671	0.000318032	33	ADORA2A, ANGPTL4, CCL2, CEBPD, CSF1, CSF2, CX3CL1, CXCL1, CXCL8, CYP24A1, ICAM1, IER3, IGFBP1, IL1A, IL1B, IL23A, IL6, LIF, LTB, MAFF, NFKBIA, NFKBIZ, PI3, PTGS2, RND1, SOD2, SPIB, TCIM, TNF, TNFAIP2, TNFAIP3, ZC3H12A, ZFP36
GO:0050727	regulation of inflammatory response	0.057951	0.000364471	11	ADORA2A, CX3CL1, IL1B, IL23A, IL6, NFKBIA, NFKBIZ, PTGS2, TNF, TNFAIP3, ZC3H12A
GO:0048514	blood vessel morphogenesis	0.590283	0.000371247	12	ANGPTL4, CCL2, CX3CL1, CXCL8, IL1A, IL1B, IL6, PTGS2, TNF, TNFAIP2, TNFAIP3, ZC3H12A
GO:0009968	negative regulation of signal transduction	0.640294	4.027e-06	16	CSF2, CX3CL1, CXCL8, ICAM1, IGFBP1, IL1A, IL1B, IL6, LIF, NFKBIA, PTGS2, SOD2, TCIM, TNF, TNFAIP3, ZC3H12A
GO:0001660	fever generation	0.660446	0.000415375	4	IL1A, IL1B, PTGS2, TNF
GO:0048731	system development	0.681036	0.000428324	29	ADORA2A, ANGPTL4, CCL2, CEBPD, CSF1, CSF2, CX3CL1, CXCL1, CXCL8, ICAM1, IL1A, IL1B, IL23A, IL6, LIF, LTB, MAFF, NFKBIA, NFKBIZ, PI3, PTGS2, RND1, SOD2, TCIM, TNF, TNFAIP2, TNFAIP3, ZC3H12A, ZFP36
GO:0008283	cell proliferation	0.746252	0.000469341	19	ADORA2A, CCL2, CSF1, CSF2, CX3CL1, CXCL1, CXCL8, HILPDA, IL1A, IL1B, IL23A, IL6, LIF, NFKBIA, PTGS2, SOD2, TNF, TNFAIP3, ZFP36
GO:0050794	regulation of cellular process	0.780244	4.9072e-05	41	ADORA2A, ANGPTL4, CCL2, CCL20, CEBPD, CSF1, CSF2, CX3CL1, CXCL1, CXCL2, CXCL3, CXCL6, CXCL8, CYP24A1, HILPDA, ICAM1, IER3, IGFBP1, IL17C, IL1A, IL1B, IL23A, IL6, LIF, LTB, MAFF, NFKBIA, NFKBIZ, PI3, PTGS2, RASD1, RND1, SERPINA3, SOD2, SPIB, TCIM, TNF, TNFAIP3, TNFRSF6B, ZC3H12A, ZFP36
GO:0022603	regulation of anatomical structure morphogenesis	0.078113	0.000491276	15	ANGPTL4, CCL2, CSF1, CX3CL1, CXCL8, ICAM1, IL1A, IL1B, IL6, LIF, PTGS2, RND1, TNF, TNFAIP3, ZC3H12A
GO:0006915	apoptotic process	0.813754	0.000511795	19	ADORA2A, ANGPTL4, CCL2, CSF2, CX3CL1, ICAM1, IER3, IL1A, IL1B, IL6, NFKBIA, PTGS2, SOD2, TCIM, TNF, TNFAIP3, TNFRSF6B, ZC3H12A, ZFP36
GO:0051247	positive regulation of protein metabolic process	0.873735	0.000549519	18	CCL2, CCL20, CSF1, CSF2, CX3CL1, ICAM1, IL1A, IL1B, IL23A, IL6, LIF, LTB, NFKBIA, PTGS2, TCIM, TNF, TNFAIP3, ZC3H12A
GO:0022409	positive regulation of cell-cell adhesion	1.01349	0.000637416	9	CCL2, CX3CL1, ICAM1, IL1A, IL1B, IL23A, IL6, NFKBIZ, TNF
GO:1904018	positive regulation of vasculature development	1.01371	0.000637551	8	ANGPTL4, CX3CL1, CXCL8, IL1A, IL1B, PTGS2, SOD2, ZC3H12A
GO:0150076	neuroinflammatory response	1.10507	0.000695012	6	ADORA2A, CX3CL1, IL1B, IL6, PTGS2, TNF
GO:0006959	humoral immune response	1.31852	0.000829255	10	CCL2, CXCL1, CXCL2, CXCL3, CXCL6, CXCL8, IL1B, IL6, PI3, TNF
GO:0006935	chemotaxis	1.37529	0.000864962	12	CCL2, CCL20, CSF1, CX3CL1, CXCL1, CXCL2, CXCL3, CXCL6, CXCL8, IL1B, IL23A, IL6
GO:0042330	taxis	1.42354	0.000895306	12	CCL2, CCL20, CSF1, CX3CL1, CXCL1, CXCL2, CXCL3, CXCL6, CXCL8, IL1B, IL23A, IL6
GO:0150077	regulation of neuroinflammatory response	1.43156	9.0035e-05	5	CX3CL1, IL1B, IL6, PTGS2, TNF
GO:0048519	negative regulation of biological process	1.55848	0.000980174	30	ADORA2A, ANGPTL4, CCL2, CEBPD, CSF1, CSF2, CX3CL1, CXCL1, CXCL8, ICAM1, IER3, IGFBP1, IL1A, IL1B, IL23A, IL6, LIF, NFKBIA, PI3, PTGS2, RASD1, RND1, SERPINA3, SOD2, TCIM, TNF, TNFAIP3, TNFRSF6B, ZC3H12A, ZFP36
GO:0014015	positive regulation of gliogenesis	1.71614	0.00107933	6	CSF1, CX3CL1, IL1B, IL6, LIF, TNF
GO:2001233	regulation of apoptotic signaling pathway	1.80662	0.00113624	10	ADORA2A, CSF2, CX3CL1, ICAM1, IL1A, IL1B, PTGS2, SOD2, TNF, TNFAIP3
GO:2001240	negative regulation of extrinsic apoptotic signaling pathway in absence of ligand	1.95179	0.00122754	5	CSF2, CX3CL1, IL1A, IL1B, TNF
GO:1901099	negative regulation of signal transduction in absence of ligand	1.95179	0.00122754	5	CSF2, CX3CL1, IL1A, IL1B, TNF
GO:0010648	negative regulation of cell communication	1.96075	0.00123317	16	CSF2, CX3CL1, CXCL8, ICAM1, IGFBP1, IL1A, IL1B, IL6, LIF, NFKBIA, PTGS2, SOD2, TCIM, TNF, TNFAIP3, ZC3H12A
GO:0023057	negative regulation of signaling	2.02276	0.00127218	16	CSF2, CX3CL1, CXCL8, ICAM1, IGFBP1, IL1A, IL1B, IL6, LIF, NFKBIA, PTGS2, SOD2, TCIM, TNF, TNFAIP3, ZC3H12A
GO:0040012	regulation of locomotion	2.09644	0.00131851	14	ADORA2A, CCL2, CCL20, CSF1, CX3CL1, CXCL8, ICAM1, IL1B, IL23A, IL6, PTGS2, SOD2, TNF, ZC3H12A
GO:0001934	positive regulation of protein phosphorylation	2.32029	0.00014593	14	CCL2, CCL20, CSF1, CSF2, CX3CL1, ICAM1, IL1B, IL23A, IL6, LIF, PTGS2, TCIM, TNF, ZC3H12A
GO:0019915	lipid storage	2.58325	0.00162469	6	HILPDA, IL1B, IL6, NFKBIA, TNF, ZC3H12A
GO:0001568	blood vessel development	2.68278	0.00168728	12	ANGPTL4, CCL2, CX3CL1, CXCL8, IL1A, IL1B, IL6, PTGS2, TNF, TNFAIP2, TNFAIP3, ZC3H12A
GO:0035239	tube morphogenesis	2.75431	0.00173227	13	ANGPTL4, CCL2, CSF1, CX3CL1, CXCL8, IL1A, IL1B, IL6, PTGS2, TNF, TNFAIP2, TNFAIP3, ZC3H12A
GO:0008285	negative regulation of cell proliferation	2.81574	0.00017709	12	ADORA2A, CCL2, CXCL1, CXCL8, IL1A, IL1B, IL6, LIF, PTGS2, SOD2, TNF, TNFAIP3
GO:0048856	anatomical structure development	0.30259	0.00190308	31	ADORA2A, ANGPTL4, CCL2, CEBPD, CSF1, CSF2, CX3CL1, CXCL1, CXCL8, ICAM1, IER3, IGFBP1, IL1A, IL1B, IL23A, IL6, LIF, LTB, MAFF, NFKBIA, NFKBIZ, PI3, PTGS2, RND1, SOD2, TCIM, TNF, TNFAIP2, TNFAIP3, ZC3H12A, ZFP36
GO:0035295	tube development	3.53567	0.00222369	14	ANGPTL4, CCL2, CSF1, CX3CL1, CXCL8, IL1A, IL1B, IL6, LIF, PTGS2, TNF, TNFAIP2, TNFAIP3, ZC3H12A
GO:0051246	regulation of protein metabolic process	3.55937	0.00022386	22	ADORA2A, CCL2, CCL20, CSF1, CSF2, CX3CL1, ICAM1, IL1A, IL1B, IL23A, IL6, LIF, LTB, NFKBIA, PI3, PTGS2, SERPINA3, TCIM, TNF, TNFAIP3, ZC3H12A, ZFP36
GO:0030334	regulation of cell migration	3.58479	0.00225459	13	CCL2, CCL20, CSF1, CX3CL1, CXCL8, ICAM1, IL1B, IL23A, IL6, PTGS2, SOD2, TNF, ZC3H12A
GO:0032675	regulation of interleukin-6 production	3.87056	0.00243431	7	CX3CL1, IL1A, IL1B, IL6, TNF, TNFAIP3, ZC3H12A
GO:0001932	regulation of protein phosphorylation	4.13439	0.00260024	16	ADORA2A, CCL2, CCL20, CSF1, CSF2, CX3CL1, ICAM1, IL1B, IL23A, IL6, LIF, PTGS2, TCIM, TNF, TNFAIP3, ZC3H12A
GO:1902531	regulation of intracellular signal transduction	4.15528	0.00261338	18	CCL2, CCL20, CSF1, CSF2, CX3CL1, ICAM1, IER3, IL1B, IL23A, IL6, LIF, NFKBIA, PTGS2, SOD2, TCIM, TNF, TNFAIP3, ZC3H12A
GO:1903039	positive regulation of leukocyte cell-cell adhesion	4.93164	0.00310166	8	CCL2, ICAM1, IL1A, IL1B, IL23A, IL6, NFKBIZ, TNF
GO:0006928	movement of cell or subcellular component	5.29332	0.00332913	19	CCL2, CCL20, CSF1, CX3CL1, CXCL1, CXCL2, CXCL3, CXCL6, CXCL8, ICAM1, IL1B, IL23A, IL6, PTGS2, RND1, SOD2, TNF, TNFAIP3, ZC3H12A
GO:0072359	circulatory system development	5.36814	0.00337619	14	ANGPTL4, CCL2, CX3CL1, CXCL8, IL1A, IL1B, IL6, LIF, PTGS2, SOD2, TNF, TNFAIP2, TNFAIP3, ZC3H12A
GO:0042327	positive regulation of phosphorylation	5.62498	0.00353772	14	CCL2, CCL20, CSF1, CSF2, CX3CL1, ICAM1, IL1B, IL23A, IL6, LIF, PTGS2, TCIM, TNF, ZC3H12A
GO:0032635	interleukin-6 production	6.45747	0.00040613	7	CX3CL1, IL1A, IL1B, IL6, TNF, TNFAIP3, ZC3H12A
GO:0002822	regulation of adaptive immune response based on somatic recombination of immune receptors built from immunoglobulin superfamily domains	0.06752	0.00424654	7	IL1B, IL23A, IL6, NFKBIZ, TNF, TNFAIP3, ZC3H12A
GO:1902107	positive regulation of leukocyte differentiation	7.05783	0.00443888	7	CSF1, IL1A, IL1B, IL23A, LIF, NFKBIZ, TNF
GO:0014009	glial cell proliferation	7.22792	0.00454586	5	CSF1, CX3CL1, IL1B, IL6, TNF
GO:0031649	heat generation	7.40216	0.00465544	4	IL1A, IL1B, PTGS2, TNF
GO:0001819	positive regulation of cytokine production	7.66005	0.00481764	10	CSF2, CX3CL1, HILPDA, IL1A, IL1B, IL23A, IL6, LTB, PTGS2, TNF
GO:2001236	regulation of extrinsic apoptotic signaling pathway	7.70477	0.00484577	7	CSF2, CX3CL1, ICAM1, IL1A, IL1B, TNF, TNFAIP3
GO:0065009	regulation of molecular function	7.78824	0.00489826	22	ADORA2A, ANGPTL4, CCL2, CCL20, CSF1, CX3CL1, CXCL1, ICAM1, IL1A, IL1B, IL23A, IL6, LIF, NFKBIA, PI3, PTGS2, SERPINA3, TCIM, TNF, TNFAIP3, ZC3H12A, ZFP36
GO:2001239	regulation of extrinsic apoptotic signaling pathway in absence of ligand	8.09629	0.00509201	5	CSF2, CX3CL1, IL1A, IL1B, TNF
GO:2000145	regulation of cell motility	8.11287	0.00510243	13	CCL2, CCL20, CSF1, CX3CL1, CXCL8, ICAM1, IL1B, IL23A, IL6, PTGS2, SOD2, TNF, ZC3H12A
GO:0071674	mononuclear cell migration	9.19738	0.00578451	6	CCL2, CCL20, CSF1, CX3CL1, IL6, TNF
GO:0050789	regulation of biological process	9.87068	0.00620798	41	ADORA2A, ANGPTL4, CCL2, CCL20, CEBPD, CSF1, CSF2, CX3CL1, CXCL1, CXCL2, CXCL3, CXCL6, CXCL8, CYP24A1, HILPDA, ICAM1, IER3, IGFBP1, IL17C, IL1A, IL1B, IL23A, IL6, LIF, LTB, MAFF, NFKBIA, NFKBIZ, PI3, PTGS2, RASD1, RND1, SERPINA3, SOD2, SPIB, TCIM, TNF, TNFAIP3, TNFRSF6B, ZC3H12A, ZFP36
GO:0007275	multicellular organism development	0.99895	0.00628271	29	ADORA2A, ANGPTL4, CCL2, CEBPD, CSF1, CSF2, CX3CL1, CXCL1, CXCL8, ICAM1, IL1A, IL1B, IL23A, IL6, LIF, LTB, MAFF, NFKBIA, NFKBIZ, PI3, PTGS2, RND1, SOD2, TCIM, TNF, TNFAIP2, TNFAIP3, ZC3H12A, ZFP36
GO:2000351	regulation of endothelial cell apoptotic process	0.000112085	0.00704936	5	ANGPTL4, CCL2, ICAM1, TNF, TNFAIP3
GO:0045766	positive regulation of angiogenesis	0.000112739	0.00709048	7	ANGPTL4, CX3CL1, CXCL8, IL1A, IL1B, PTGS2, ZC3H12A
GO:0010883	regulation of lipid storage	0.000124338	0.00781998	5	HILPDA, IL6, NFKBIA, TNF, ZC3H12A
GO:0009966	regulation of signal transduction	0.000124455	0.00782738	22	ADORA2A, CCL2, CCL20, CSF1, CSF2, CX3CL1, CXCL8, ICAM1, IER3, IGFBP1, IL1A, IL1B, IL23A, IL6, LIF, NFKBIA, PTGS2, SOD2, TCIM, TNF, TNFAIP3, ZC3H12A
GO:0045937	positive regulation of phosphate metabolic process	0.000126303	0.00794357	14	CCL2, CCL20, CSF1, CSF2, CX3CL1, ICAM1, IL1B, IL23A, IL6, LIF, PTGS2, TCIM, TNF, ZC3H12A
GO:0010562	positive regulation of phosphorus metabolic process	0.000126303	0.00794357	14	CCL2, CCL20, CSF1, CSF2, CX3CL1, ICAM1, IL1B, IL23A, IL6, LIF, PTGS2, TCIM, TNF, ZC3H12A
GO:0002819	regulation of adaptive immune response	0.000127376	0.00080111	7	IL1B, IL23A, IL6, NFKBIZ, TNF, TNFAIP3, ZC3H12A
GO:0032270	positive regulation of cellular protein metabolic process	0.000173913	0.0109379	16	CCL2, CCL20, CSF1, CSF2, CX3CL1, ICAM1, IL1B, IL23A, IL6, LIF, NFKBIA, PTGS2, TCIM, TNF, TNFAIP3, ZC3H12A
GO:0061900	glial cell activation	0.000184394	0.0115971	5	ADORA2A, CX3CL1, IL1B, IL6, TNF
GO:0042325	regulation of phosphorylation	0.000191253	0.0120285	16	ADORA2A, CCL2, CCL20, CSF1, CSF2, CX3CL1, ICAM1, IL1B, IL23A, IL6, LIF, PTGS2, TCIM, TNF, TNFAIP3, ZC3H12A
GO:0045595	regulation of cell differentiation	0.000198046	0.0124557	17	CEBPD, CSF1, CSF2, CX3CL1, IL1A, IL1B, IL23A, IL6, LIF, MAFF, NFKBIA, NFKBIZ, PTGS2, SOD2, TNF, ZC3H12A, ZFP36
GO:1901222	regulation of NIK/NF-kappaB signaling	0.000198285	0.0124707	6	IL1B, IL23A, NFKBIA, TCIM, TNF, ZC3H12A
GO:0072577	endothelial cell apoptotic process	0.000202506	0.0127362	5	ANGPTL4, CCL2, ICAM1, TNF, TNFAIP3
GO:0042035	regulation of cytokine biosynthetic process	0.000209496	0.0131758	6	IL1A, IL1B, IL6, LTB, TNF, ZFP36
GO:0051270	regulation of cellular component movement	0.000215842	0.0135749	13	CCL2, CCL20, CSF1, CX3CL1, CXCL8, ICAM1, IL1B, IL23A, IL6, PTGS2, SOD2, TNF, ZC3H12A
GO:0045428	regulation of nitric oxide biosynthetic process	0.000222001	0.0139623	5	ICAM1, IL1B, PTGS2, TNF, ZC3H12A
GO:0002521	leukocyte differentiation	0.000229226	0.0144167	10	CSF1, CSF2, IL1A, IL1B, IL23A, IL6, LIF, NFKBIZ, TNF, ZC3H12A
GO:0032268	regulation of cellular protein metabolic process	0.000237009	0.0149062	20	ADORA2A, CCL2, CCL20, CSF1, CSF2, CX3CL1, ICAM1, IL1B, IL23A, IL6, LIF, NFKBIA, PI3, PTGS2, SERPINA3, TCIM, TNF, TNFAIP3, ZC3H12A, ZFP36
GO:1902105	regulation of leukocyte differentiation	0.000245314	0.0154286	8	CSF1, IL1A, IL1B, IL23A, LIF, NFKBIZ, TNF, ZC3H12A
GO:0048143	astrocyte activation	0.000272788	0.0171565	4	ADORA2A, IL1B, IL6, TNF
GO:0031401	positive regulation of protein modification process	0.000284786	0.0017911	14	CCL2, CCL20, CSF1, CSF2, CX3CL1, ICAM1, IL1B, IL23A, IL6, LIF, PTGS2, TCIM, TNF, ZC3H12A
GO:0051173	positive regulation of nitrogen compound metabolic process	0.000304597	0.0019157	22	CCL2, CCL20, CEBPD, CSF1, CSF2, CX3CL1, ICAM1, IL1A, IL1B, IL23A, IL6, LIF, LTB, MAFF, NFKBIA, PTGS2, SPIB, TCIM, TNF, TNFAIP3, ZC3H12A, ZFP36
GO:0030154	cell differentiation	0.000308387	0.0193954	25	ADORA2A, CCL2, CEBPD, CSF1, CSF2, CX3CL1, CYP24A1, ICAM1, IL1A, IL1B, IL23A, IL6, LIF, MAFF, NFKBIA, NFKBIZ, PI3, PTGS2, RND1, SOD2, SPIB, TNF, TNFAIP2, ZC3H12A, ZFP36
GO:0007155	cell adhesion	0.000310708	0.0195414	15	ADORA2A, CCL2, CSF1, CX3CL1, CXCL8, ICAM1, IL1A, IL1B, IL23A, IL6, LIF, NFKBIZ, RND1, TNF, ZC3H12A
GO:0022610	biological adhesion	0.000330903	0.0208115	15	ADORA2A, CCL2, CSF1, CX3CL1, CXCL8, ICAM1, IL1A, IL1B, IL23A, IL6, LIF, NFKBIZ, RND1, TNF, ZC3H12A
GO:0042089	cytokine biosynthetic process	0.000335961	0.0211296	6	IL1A, IL1B, IL6, LTB, TNF, ZFP36
GO:0042063	gliogenesis	0.000346112	0.0021768	8	ADORA2A, CCL2, CSF1, CX3CL1, IL1B, IL6, LIF, TNF
GO:0042107	cytokine metabolic process	0.000353227	0.0222156	6	IL1A, IL1B, IL6, LTB, TNF, ZFP36
GO:0014013	regulation of gliogenesis	0.000353227	0.0222156	6	CSF1, CX3CL1, IL1B, IL6, LIF, TNF
GO:1903708	positive regulation of hemopoiesis	0.000372924	0.0234543	7	CSF1, IL1A, IL1B, IL23A, LIF, NFKBIZ, TNF
GO:0043900	regulation of multi-organism process	0.000375236	0.0235998	9	CX3CL1, CXCL6, CXCL8, IL1B, IL23A, TNF, TNFAIP3, ZC3H12A, ZFP36
GO:0031347	regulation of defense response	0.000398269	0.0250483	12	ADORA2A, CX3CL1, CXCL6, IL1B, IL23A, IL6, NFKBIA, NFKBIZ, PTGS2, TNF, TNFAIP3, ZC3H12A
GO:0072539	T-helper 17 cell differentiation	0.000458358	0.0288276	4	IL23A, IL6, NFKBIZ, ZC3H12A
GO:0048584	positive regulation of response to stimulus	0.00049733	0.0312786	19	ADORA2A, CCL2, CCL20, CSF1, CSF2, CX3CL1, CXCL8, ICAM1, IL1B, IL23A, IL6, LIF, NFKBIA, NFKBIZ, PTGS2, TCIM, TNF, TNFAIP3, ZC3H12A
GO:0006468	protein phosphorylation	0.000504482	0.0317284	17	ADORA2A, CCL2, CCL20, CSF1, CSF2, CX3CL1, ICAM1, IL1B, IL23A, IL6, LIF, PTGS2, TCIM, TNF, TNFAIP3, ZC3H12A, ZFP36
GO:1902533	positive regulation of intracellular signal transduction	0.000510512	0.0321077	13	CCL2, CCL20, CSF1, CSF2, CX3CL1, ICAM1, IL1B, IL23A, IL6, LIF, TCIM, TNF, ZC3H12A
GO:0031622	positive regulation of fever generation	0.000541851	0.0340787	3	IL1B, PTGS2, TNF
GO:0006809	nitric oxide biosynthetic process	0.000551403	0.0346794	5	ICAM1, IL1B, PTGS2, TNF, ZC3H12A
GO:0019730	antimicrobial humoral response	0.000569706	0.0358305	6	CXCL1, CXCL2, CXCL3, CXCL6, CXCL8, PI3
GO:0042531	positive regulation of tyrosine phosphorylation of STAT protein	0.000594205	0.0373714	5	CSF2, IL23A, IL6, LIF, TNF
GO:0010575	positive regulation of vascular endothelial growth factor production	0.000625758	0.0393559	4	IL1A, IL1B, IL6, PTGS2
GO:0032879	regulation of localization	0.000629967	0.0396206	20	ADORA2A, CCL2, CCL20, CSF1, CX3CL1, CXCL8, HILPDA, ICAM1, IL1A, IL1B, IL23A, IL6, LIF, NFKBIA, PTGS2, SOD2, TNF, TNFAIP3, ZC3H12A, ZFP36
GO:0061844	antimicrobial humoral immune response mediated by antimicrobial peptide	0.000639593	0.0040226	5	CXCL1, CXCL2, CXCL3, CXCL6, CXCL8
GO:0008284	positive regulation of cell proliferation	0.000672997	0.0423269	12	CSF1, CSF2, CX3CL1, HILPDA, IL1A, IL1B, IL23A, IL6, LIF, PTGS2, TNF, TNFAIP3
GO:0010604	positive regulation of macromolecule metabolic process	0.00069278	0.0435711	22	CCL2, CCL20, CEBPD, CSF1, CSF2, CX3CL1, ICAM1, IL1A, IL1B, IL23A, IL6, LIF, LTB, MAFF, NFKBIA, PTGS2, SPIB, TCIM, TNF, TNFAIP3, ZC3H12A, ZFP36
GO:0031325	positive regulation of cellular metabolic process	0.000711197	0.0447294	22	CCL2, CCL20, CEBPD, CSF1, CSF2, CX3CL1, ICAM1, IL1A, IL1B, IL23A, IL6, LIF, LTB, MAFF, NFKBIA, PTGS2, SPIB, TCIM, TNF, TNFAIP3, ZC3H12A, ZFP36
GO:0048660	regulation of smooth muscle cell proliferation	0.00071312	0.0448503	6	CX3CL1, IL6, PTGS2, SOD2, TNF, TNFAIP3
GO:0072538	T-helper 17 type immune response	0.000724726	0.0455802	4	IL23A, IL6, NFKBIZ, ZC3H12A
GO:0002675	positive regulation of acute inflammatory response	0.000724726	0.0455802	4	IL1B, IL6, PTGS2, TNF
GO:0048869	cellular developmental process	0.000735643	0.0462669	25	ADORA2A, CCL2, CEBPD, CSF1, CSF2, CX3CL1, CYP24A1, ICAM1, IL1A, IL1B, IL23A, IL6, LIF, MAFF, NFKBIA, NFKBIZ, PI3, PTGS2, RND1, SOD2, SPIB, TNF, TNFAIP2, ZC3H12A, ZFP36
GO:0050863	regulation of T cell activation	0.000739326	0.0464985	8	ADORA2A, CCL2, IL1A, IL1B, IL23A, IL6, NFKBIZ, ZC3H12A
GO:0048659	smooth muscle cell proliferation	0.000778207	0.0489438	6	CX3CL1, IL6, PTGS2, SOD2, TNF, TNFAIP3
GO:0002526	acute inflammatory response	0.000781369	0.0491427	7	ICAM1, IL1A, IL1B, IL6, PTGS2, SERPINA3, TNF
GO:0046209	nitric oxide metabolic process	0.000792422	0.0498379	5	ICAM1, IL1B, PTGS2, TNF, ZC3H12A
GO:0042108	positive regulation of cytokine biosynthetic process	0.000792422	0.0498379	5	IL1A, IL1B, IL6, LTB, TNF
GO:0048522	positive regulation of cellular process	0.000807572	0.0507907	28	ADORA2A, CCL2, CCL20, CEBPD, CSF1, CSF2, CX3CL1, CXCL8, HILPDA, ICAM1, IGFBP1, IL1A, IL1B, IL23A, IL6, LIF, LTB, MAFF, NFKBIA, NFKBIZ, PTGS2, SOD2, SPIB, TCIM, TNF, TNFAIP3, ZC3H12A, ZFP36
GO:0097190	apoptotic signaling pathway	0.000824316	0.0518438	10	ADORA2A, CSF2, CX3CL1, ICAM1, IL1A, IL1B, PTGS2, SOD2, TNF, TNFAIP3
GO:0031620	regulation of fever generation	0.000865637	0.0544426	3	IL1B, PTGS2, TNF
GO:0097191	extrinsic apoptotic signaling pathway	0.00090779	0.0570937	7	CSF2, CX3CL1, ICAM1, IL1A, IL1B, TNF, TNFAIP3
GO:0097192	extrinsic apoptotic signaling pathway in absence of ligand	0.000909391	0.0571944	5	CSF2, CX3CL1, IL1A, IL1B, TNF
GO:0038034	signal transduction in absence of ligand	0.000909391	0.0571944	5	CSF2, CX3CL1, IL1A, IL1B, TNF
GO:0010647	positive regulation of cell communication	0.000916522	0.0576429	16	ADORA2A, CCL2, CCL20, CSF1, CSF2, CX3CL1, ICAM1, IL1B, IL23A, IL6, LIF, PTGS2, TCIM, TNF, TNFAIP3, ZC3H12A
GO:0033554	cellular response to stress	0.000944056	0.0593746	17	CCL2, CXCL8, HILPDA, ICAM1, IER3, IGFBP1, IL1A, IL1B, IL6, NFKBIA, PTGS2, SOD2, TCIM, TNF, TNFAIP3, ZC3H12A, ZFP36
GO:0002694	regulation of leukocyte activation	0.000944129	0.0593792	10	ADORA2A, CCL2, CX3CL1, IL1A, IL1B, IL23A, IL6, NFKBIZ, TNFAIP3, ZC3H12A
GO:0065007	biological regulation	0.000954673	0.0600423	41	ADORA2A, ANGPTL4, CCL2, CCL20, CEBPD, CSF1, CSF2, CX3CL1, CXCL1, CXCL2, CXCL3, CXCL6, CXCL8, CYP24A1, HILPDA, ICAM1, IER3, IGFBP1, IL17C, IL1A, IL1B, IL23A, IL6, LIF, LTB, MAFF, NFKBIA, NFKBIZ, PI3, PTGS2, RASD1, RND1, SERPINA3, SOD2, SPIB, TCIM, TNF, TNFAIP3, TNFRSF6B, ZC3H12A, ZFP36
GO:0019220	regulation of phosphate metabolic process	0.000958665	0.0602934	16	ADORA2A, CCL2, CCL20, CSF1, CSF2, CX3CL1, ICAM1, IL1B, IL23A, IL6, LIF, PTGS2, TCIM, TNF, TNFAIP3, ZC3H12A
GO:0051174	regulation of phosphorus metabolic process	0.000965858	0.0607458	16	ADORA2A, CCL2, CCL20, CSF1, CSF2, CX3CL1, ICAM1, IL1B, IL23A, IL6, LIF, PTGS2, TCIM, TNF, TNFAIP3, ZC3H12A
GO:0023056	positive regulation of signaling	0.000965858	0.0607458	16	ADORA2A, CCL2, CCL20, CSF1, CSF2, CX3CL1, ICAM1, IL1B, IL23A, IL6, LIF, PTGS2, TCIM, TNF, TNFAIP3, ZC3H12A
GO:2001057	reactive nitrogen species metabolic process	0.000972775	0.0611808	5	ICAM1, IL1B, PTGS2, TNF, ZC3H12A
GO:0010646	regulation of cell communication	0.00098572	0.0061995	22	ADORA2A, CCL2, CCL20, CSF1, CSF2, CX3CL1, CXCL8, ICAM1, IER3, IGFBP1, IL1A, IL1B, IL23A, IL6, LIF, NFKBIA, PTGS2, SOD2, TCIM, TNF, TNFAIP3, ZC3H12A
GO:0045637	regulation of myeloid cell differentiation	0.00105099	0.0661001	7	CSF1, CSF2, IL23A, LIF, NFKBIA, TNF, ZFP36
GO:0032501	multicellular organismal process	0.0010736	0.0675219	33	ADORA2A, ANGPTL4, CCL2, CEBPD, CSF1, CSF2, CX3CL1, CXCL1, CXCL6, CXCL8, CYP24A1, HILPDA, ICAM1, IL1A, IL1B, IL23A, IL6, LIF, LTB, MAFF, NFKBIA, NFKBIZ, PI3, PTGS2, RND1, SERPINA3, SOD2, TCIM, TNF, TNFAIP2, TNFAIP3, ZC3H12A, ZFP36
GO:0002831	regulation of response to biotic stimulus	0.00108929	0.0685085	6	CX3CL1, CXCL6, IL1B, IL23A, TNFAIP3, ZC3H12A
GO:0010574	regulation of vascular endothelial growth factor production	0.00109204	0.0686819	4	IL1A, IL1B, IL6, PTGS2
GO:0042110	T cell activation	0.00110067	0.0692248	9	ADORA2A, CCL2, ICAM1, IL1A, IL1B, IL23A, IL6, NFKBIZ, ZC3H12A
GO:0048708	astrocyte differentiation	0.00118411	0.0744726	5	ADORA2A, IL1B, IL6, LIF, TNF
GO:1905952	regulation of lipid localization	0.00122944	0.0773232	6	HILPDA, IL1B, IL6, NFKBIA, TNF, ZC3H12A
GO:0023051	regulation of signaling	0.00125136	0.0787018	22	ADORA2A, CCL2, CCL20, CSF1, CSF2, CX3CL1, CXCL8, ICAM1, IER3, IGFBP1, IL1A, IL1B, IL23A, IL6, LIF, NFKBIA, PTGS2, SOD2, TCIM, TNF, TNFAIP3, ZC3H12A
GO:0042509	regulation of tyrosine phosphorylation of STAT protein	0.00126208	0.0793763	5	CSF2, IL23A, IL6, LIF, TNF
GO:0050790	regulation of catalytic activity	0.00128677	0.0809286	18	ADORA2A, ANGPTL4, CCL2, CCL20, CSF1, CX3CL1, CXCL1, ICAM1, IL1A, IL1B, IL23A, PI3, PTGS2, SERPINA3, TCIM, TNF, TNFAIP3, ZFP36
GO:0031399	regulation of protein modification process	0.00130671	0.0821827	16	ADORA2A, CCL2, CCL20, CSF1, CSF2, CX3CL1, ICAM1, IL1B, IL23A, IL6, LIF, PTGS2, TCIM, TNF, TNFAIP3, ZC3H12A
GO:0032680	regulation of tumor necrosis factor production	0.00138404	0.0870466	6	CX3CL1, IL1A, IL23A, TNFAIP3, ZC3H12A, ZFP36
GO:0010573	vascular endothelial growth factor production	0.00140389	0.0882947	4	IL1A, IL1B, IL6, PTGS2
GO:0007260	tyrosine phosphorylation of STAT protein	0.00152057	0.0956335	5	CSF2, IL23A, IL6, LIF, TNF
GO:1903555	regulation of tumor necrosis factor superfamily cytokine production	0.00155422	0.0977496	6	CX3CL1, IL1A, IL23A, TNFAIP3, ZC3H12A, ZFP36
GO:0009967	positive regulation of signal transduction	0.00157525	0.0990722	15	ADORA2A, CCL2, CCL20, CSF1, CSF2, CX3CL1, ICAM1, IL1B, IL23A, IL6, LIF, TCIM, TNF, TNFAIP3, ZC3H12A
GO:0007259	JAK-STAT cascade	0.00161461	0.101548	6	CCL2, CSF2, IL23A, IL6, LIF, TNF
GO:0048513	animal organ development	0.00162974	0.102499	22	CCL2, CEBPD, CSF1, CSF2, CXCL8, ICAM1, IL1A, IL1B, IL23A, IL6, LIF, LTB, MAFF, NFKBIA, NFKBIZ, PI3, PTGS2, TCIM, TNF, TNFAIP3, ZC3H12A, ZFP36
GO:0050865	regulation of cell activation	0.00170516	0.107243	10	ADORA2A, CCL2, CX3CL1, IL1A, IL1B, IL23A, IL6, NFKBIZ, TNFAIP3, ZC3H12A
GO:0032640	tumor necrosis factor production	0.00174116	0.109507	6	CX3CL1, IL1A, IL23A, TNFAIP3, ZC3H12A, ZFP36
GO:0031349	positive regulation of defense response	0.00177446	0.111601	9	CX3CL1, IL1B, IL23A, IL6, NFKBIA, NFKBIZ, PTGS2, TNF, TNFAIP3
GO:0002274	myeloid leukocyte activation	0.00180234	0.113355	10	CSF1, CSF2, CX3CL1, CXCL1, CXCL6, CXCL8, IL6, SERPINA3, TNF, ZC3H12A
GO:0097696	STAT cascade	0.00194612	0.122398	6	CCL2, CSF2, IL23A, IL6, LIF, TNF
GO:0042592	homeostatic process	0.00194924	0.122594	16	ADORA2A, ANGPTL4, CCL2, CSF1, CX3CL1, CXCL6, ICAM1, IL1A, IL1B, IL6, PTGS2, SERPINA3, SOD2, TNF, TNFAIP3, ZFP36
GO:0046427	positive regulation of JAK-STAT cascade	0.0020426	0.128466	5	CSF2, IL23A, IL6, LIF, TNF
GO:0071706	tumor necrosis factor superfamily cytokine production	0.00209342	0.131662	6	CX3CL1, IL1A, IL23A, TNFAIP3, ZC3H12A, ZFP36
GO:0080090	regulation of primary metabolic process	0.00211151	0.132799	29	ADORA2A, ANGPTL4, CCL2, CCL20, CEBPD, CSF1, CSF2, CX3CL1, ICAM1, IL1A, IL1B, IL23A, IL6, LIF, LTB, MAFF, NFKBIA, NFKBIZ, PI3, PTGS2, RASD1, SERPINA3, SOD2, SPIB, TCIM, TNF, TNFAIP3, ZC3H12A, ZFP36
GO:0009636	response to toxic substance	0.00212357	0.133558	9	ADORA2A, ICAM1, IL6, PTGS2, SLC6A14, SOD2, TNF, TNFAIP3, ZC3H12A
GO:0007267	cell-cell signaling	0.00217199	0.136603	15	ADORA2A, CCL2, CCL20, CX3CL1, CXCL6, HILPDA, IGFBP1, IL17C, IL1B, IL6, LIF, LTB, PTGS2, TNF, TNFAIP3
GO:0009889	regulation of biosynthetic process	0.00226204	0.142267	24	ADORA2A, CCL2, CEBPD, CSF2, CX3CL1, ICAM1, IL1A, IL1B, IL23A, IL6, LIF, LTB, MAFF, NFKBIA, NFKBIZ, PTGS2, RASD1, SOD2, SPIB, TCIM, TNF, TNFAIP3, ZC3H12A, ZFP36
GO:0048583	regulation of response to stimulus	0.0023023	0.144799	24	ADORA2A, CCL2, CCL20, CSF1, CSF2, CX3CL1, CXCL6, CXCL8, ICAM1, IER3, IGFBP1, IL1A, IL1B, IL23A, IL6, LIF, NFKBIA, NFKBIZ, PTGS2, SOD2, TCIM, TNF, TNFAIP3, ZC3H12A
GO:1903426	regulation of reactive oxygen species biosynthetic process	0.00241779	0.152062	5	ICAM1, IL1B, PTGS2, TNF, ZC3H12A
GO:1904894	positive regulation of STAT cascade	0.00241779	0.152062	5	CSF2, IL23A, IL6, LIF, TNF
GO:0045429	positive regulation of nitric oxide biosynthetic process	0.00247017	0.155357	4	ICAM1, IL1B, PTGS2, TNF
GO:0031652	positive regulation of heat generation	0.00253886	0.159677	3	IL1B, PTGS2, TNF
GO:0038061	NIK/NF-kappaB signaling	0.00259099	0.162955	6	IL1B, IL23A, NFKBIA, TCIM, TNF, ZC3H12A
GO:0051249	regulation of lymphocyte activation	0.00265274	0.166839	9	ADORA2A, CCL2, IL1A, IL1B, IL23A, IL6, NFKBIZ, TNFAIP3, ZC3H12A
GO:0014002	astrocyte development	0.00274027	0.172344	4	ADORA2A, IL1B, IL6, TNF
GO:1904407	positive regulation of nitric oxide metabolic process	0.00274027	0.172344	4	ICAM1, IL1B, PTGS2, TNF
GO:0050691	regulation of defense response to virus by host	0.00274027	0.172344	4	IL1B, IL23A, TNFAIP3, ZC3H12A
GO:0098609	cell-cell adhesion	0.00283248	0.178143	11	ADORA2A, CCL2, CX3CL1, ICAM1, IL1A, IL1B, IL23A, IL6, NFKBIZ, TNF, ZC3H12A
GO:0002460	adaptive immune response based on somatic recombination of immune receptors built from immunoglobulin superfamily domains	0.00289471	0.182057	8	ICAM1, IL1B, IL23A, IL6, NFKBIZ, TNF, TNFAIP3, ZC3H12A
GO:0043410	positive regulation of MAPK cascade	0.0030973	0.194798	9	CCL2, CCL20, CX3CL1, ICAM1, IL1B, IL6, LIF, TNF, ZC3H12A
GO:0010556	regulation of macromolecule biosynthetic process	0.00311413	0.195857	23	ADORA2A, CCL2, CEBPD, CSF2, CX3CL1, ICAM1, IL1A, IL1B, IL23A, IL6, LIF, LTB, MAFF, NFKBIA, NFKBIZ, RASD1, SOD2, SPIB, TCIM, TNF, TNFAIP3, ZC3H12A, ZFP36
GO:0009893	positive regulation of metabolic process	0.00312342	0.196441	22	CCL2, CCL20, CEBPD, CSF1, CSF2, CX3CL1, ICAM1, IL1A, IL1B, IL23A, IL6, LIF, LTB, MAFF, NFKBIA, PTGS2, SPIB, TCIM, TNF, TNFAIP3, ZC3H12A, ZFP36
GO:0048518	positive regulation of biological process	0.00322352	0.202737	29	ADORA2A, ANGPTL4, CCL2, CCL20, CEBPD, CSF1, CSF2, CX3CL1, CXCL8, HILPDA, ICAM1, IGFBP1, IL1A, IL1B, IL23A, IL6, LIF, LTB, MAFF, NFKBIA, NFKBIZ, PTGS2, SOD2, SPIB, TCIM, TNF, TNFAIP3, ZC3H12A, ZFP36
GO:0042116	macrophage activation	0.00333021	0.209447	5	CSF2, CX3CL1, IL6, TNF, ZC3H12A
GO:0042136	neurotransmitter biosynthetic process	0.00333021	0.209447	5	ICAM1, IL1B, PTGS2, TNF, ZC3H12A
GO:0001818	negative regulation of cytokine production	0.00335025	0.210708	7	CX3CL1, IL23A, IL6, TNF, TNFAIP3, ZC3H12A, ZFP36
GO:2000379	positive regulation of reactive oxygen species metabolic process	0.00350554	0.220474	5	ICAM1, IL1B, PTGS2, TNF, ZC3H12A
GO:0032611	interleukin-1 beta production	0.00350554	0.220474	5	CX3CL1, IL1B, TNF, TNFAIP3, ZC3H12A
GO:0032715	negative regulation of interleukin-6 production	0.00368277	0.231621	4	CX3CL1, TNF, TNFAIP3, ZC3H12A
GO:0006355	regulation of transcription, DNA-templated	0.00397094	0.249745	21	ADORA2A, CEBPD, CSF2, CX3CL1, ICAM1, IL1A, IL1B, IL23A, IL6, LIF, MAFF, NFKBIA, NFKBIZ, RASD1, SOD2, SPIB, TCIM, TNF, TNFAIP3, ZC3H12A, ZFP36
GO:0010035	response to inorganic substance	0.00412155	0.259217	9	CSF2, ICAM1, IL1A, IL6, PTGS2, SOD2, TNF, TNFAIP3, ZC3H12A
GO:0048646	anatomical structure formation involved in morphogenesis	0.00437344	0.275059	12	ANGPTL4, CCL2, CX3CL1, CXCL8, IL1A, IL1B, IL6, PTGS2, TNF, TNFAIP2, TNFAIP3, ZC3H12A
GO:0031650	regulation of heat generation	0.00438726	0.275928	3	IL1B, PTGS2, TNF
GO:0070372	regulation of ERK1 and ERK2 cascade	0.00444061	0.279284	7	CCL2, CCL20, CX3CL1, ICAM1, IL1B, LIF, TNF
GO:0000165	MAPK cascade	0.00448802	0.282266	11	CCL2, CCL20, CSF2, CX3CL1, ICAM1, IL1B, IL6, LIF, TNF, ZC3H12A, ZFP36
GO:0051171	regulation of nitrogen compound metabolic process	0.00475675	0.299166	28	ADORA2A, CCL2, CCL20, CEBPD, CSF1, CSF2, CX3CL1, ICAM1, IL1A, IL1B, IL23A, IL6, LIF, LTB, MAFF, NFKBIA, NFKBIZ, PI3, PTGS2, RASD1, SERPINA3, SOD2, SPIB, TCIM, TNF, TNFAIP3, ZC3H12A, ZFP36
GO:0014070	response to organic cyclic compound	0.00483426	0.304041	11	ADORA2A, CCL2, CYP24A1, ICAM1, IL1B, IL6, NFKBIA, PTGS2, TNF, ZC3H12A, ZFP36
GO:0023014	signal transduction by protein phosphorylation	0.0049374	0.310528	11	CCL2, CCL20, CSF2, CX3CL1, ICAM1, IL1B, IL6, LIF, TNF, ZC3H12A, ZFP36
GO:0002286	T cell activation involved in immune response	0.005185	0.326101	5	ICAM1, IL23A, IL6, NFKBIZ, ZC3H12A
GO:1903506	regulation of nucleic acid-templated transcription	0.00547068	0.344068	21	ADORA2A, CEBPD, CSF2, CX3CL1, ICAM1, IL1A, IL1B, IL23A, IL6, LIF, MAFF, NFKBIA, NFKBIZ, RASD1, SOD2, SPIB, TCIM, TNF, TNFAIP3, ZC3H12A, ZFP36
GO:0150078	positive regulation of neuroinflammatory response	0.00557525	0.350645	3	IL1B, IL6, TNF
GO:1903799	negative regulation of production of miRNAs involved in gene silencing by miRNA	0.00557525	0.350645	3	IL6, TNF, ZC3H12A
GO:0033002	muscle cell proliferation	0.00564263	0.354882	6	CX3CL1, IL6, PTGS2, SOD2, TNF, TNFAIP3
GO:0002824	positive regulation of adaptive immune response based on somatic recombination of immune receptors built from immunoglobulin superfamily domains	0.00569003	0.357864	5	IL1B, IL23A, IL6, NFKBIZ, TNF
GO:2001141	regulation of RNA biosynthetic process	0.00570776	0.358978	21	ADORA2A, CEBPD, CSF2, CX3CL1, ICAM1, IL1A, IL1B, IL23A, IL6, LIF, MAFF, NFKBIA, NFKBIZ, RASD1, SOD2, SPIB, TCIM, TNF, TNFAIP3, ZC3H12A, ZFP36
GO:0050731	positive regulation of peptidyl-tyrosine phosphorylation	0.00581522	0.365737	6	CSF2, ICAM1, IL23A, IL6, LIF, TNF
GO:0051090	regulation of DNA-binding transcription factor activity	0.00627037	0.394363	8	CX3CL1, ICAM1, IL1B, IL6, NFKBIA, TNF, TNFAIP3, ZC3H12A
GO:0009891	positive regulation of biosynthetic process	0.00631141	0.396944	16	CCL2, CEBPD, CX3CL1, ICAM1, IL1A, IL1B, IL23A, IL6, LIF, LTB, MAFF, NFKBIA, PTGS2, SPIB, TNF, ZC3H12A
GO:0070371	ERK1 and ERK2 cascade	0.00662228	0.416495	7	CCL2, CCL20, CX3CL1, ICAM1, IL1B, LIF, TNF
GO:0070661	leukocyte proliferation	0.00676586	0.425526	7	CSF1, CX3CL1, IL1A, IL1B, IL23A, IL6, TNFAIP3
GO:1903409	reactive oxygen species biosynthetic process	0.00681569	0.042866	5	ICAM1, IL1B, PTGS2, TNF, ZC3H12A
GO:0060252	positive regulation of glial cell proliferation	0.00695841	0.437636	3	IL1B, IL6, TNF
GO:0045073	regulation of chemokine biosynthetic process	0.00695841	0.437636	3	IL1B, IL6, TNF
GO:0032612	interleukin-1 production	0.00712267	0.447967	5	CX3CL1, IL1B, TNF, TNFAIP3, ZC3H12A
GO:0002821	positive regulation of adaptive immune response	0.00712267	0.447967	5	IL1B, IL23A, IL6, NFKBIZ, TNF
GO:0031326	regulation of cellular biosynthetic process	0.00713262	0.448592	23	ADORA2A, CEBPD, CSF2, CX3CL1, ICAM1, IL1A, IL1B, IL23A, IL6, LIF, LTB, MAFF, NFKBIA, NFKBIZ, PTGS2, RASD1, SOD2, SPIB, TCIM, TNF, TNFAIP3, ZC3H12A, ZFP36
GO:1903428	positive regulation of reactive oxygen species biosynthetic process	0.00736321	0.463095	4	ICAM1, IL1B, PTGS2, TNF
GO:0046649	lymphocyte activation	0.0074062	0.465799	10	ADORA2A, CCL2, ICAM1, IL1A, IL1B, IL23A, IL6, NFKBIZ, TNFAIP3, ZC3H12A
GO:0080134	regulation of response to stress	0.00831566	0.522998	14	ADORA2A, CX3CL1, CXCL6, IER3, IL1B, IL23A, IL6, NFKBIA, NFKBIZ, PTGS2, SOD2, TNF, TNFAIP3, ZC3H12A
GO:0050707	regulation of cytokine secretion	0.00847859	0.533245	6	CX3CL1, IL1A, IL1B, TNF, TNFAIP3, ZC3H12A
GO:0016310	phosphorylation	0.00851587	0.535589	17	ADORA2A, CCL2, CCL20, CSF1, CSF2, CX3CL1, ICAM1, IL1B, IL23A, IL6, LIF, PTGS2, TCIM, TNF, TNFAIP3, ZC3H12A, ZFP36
GO:0050755	chemokine metabolic process	0.00855112	0.537806	3	IL1B, IL6, TNF
GO:0042033	chemokine biosynthetic process	0.00855112	0.537806	3	IL1B, IL6, TNF
GO:0002683	negative regulation of immune system process	0.00873247	0.549212	8	ADORA2A, CCL2, CX3CL1, NFKBIA, TNF, TNFAIP3, ZC3H12A, ZFP36
GO:0098542	defense response to other organism	0.00889282	0.559297	9	CCL20, CXCL6, IL1B, IL23A, IL6, PI3, TNF, TNFAIP3, ZC3H12A
GO:0006351	transcription, DNA-templated	0.0088956	0.559472	21	ADORA2A, CEBPD, CSF2, CX3CL1, ICAM1, IL1A, IL1B, IL23A, IL6, LIF, MAFF, NFKBIA, NFKBIZ, RASD1, SOD2, SPIB, TCIM, TNF, TNFAIP3, ZC3H12A, ZFP36
GO:0009653	anatomical structure morphogenesis	0.00905213	0.569317	18	ADORA2A, ANGPTL4, CCL2, CSF1, CX3CL1, CXCL8, ICAM1, IER3, IL1A, IL1B, IL6, LIF, PTGS2, RND1, TNF, TNFAIP2, TNFAIP3, ZC3H12A
GO:0051235	maintenance of location	0.00944138	0.593797	7	CX3CL1, HILPDA, IL1B, IL6, NFKBIA, TNF, ZC3H12A
GO:0050870	positive regulation of T cell activation	0.0097357	0.612308	6	CCL2, IL1A, IL1B, IL23A, IL6, NFKBIZ
P-value cutoff	0.01
Regulation links followed	Yes
Bonferroni correction	1590
Annotated identifiers	43
Background size	19626
Min p-value	1.47986e-19
List size	43
For comments or suggestions, send email to gotools@genomics.princeto

## Sheet: con + U0126 vs con
con + U0126 vs con
Organism: Human		Annotation provider: GOA
GOID	Term	P-value	Uncorrected	Number	Annotated genes
			P-value	annotated
GO:0010942	positive regulation of cell death	0.00147144	0.443206	6	BMF, CYP1B1, DUSP6, EGR1, NUPR1, TNFSF12
GO:1904018	positive regulation of vasculature development	0.00246171	0.074148	4	ANGPTL4, CYP1B1, EGR1, TNFSF12
GO:2000026	regulation of multicellular organismal development	0.00812462	2.44718	8	ANGPTL4, CYP1B1, DUSP6, EGR1, ETV5, NUPR1, TNFSF12, VASN
P-value cutoff	0.01
Regulation links followed	Yes
Bonferroni correction	332
Annotated identifiers	12
Unknown identifiers	1
Unannotated identifiers	2
Background size	19626
Min p-value	0.443206
List size	14

## Sheet: con + U0126 vs MC58 + U0126
con + U0126 vs MC58 + U0126
Organism: Human		Annotation provider: GOA
GOID	Term	P-value	Uncorrected	Number	Annotated genes
			P-value	annotated
GO:0071222	cellular response to lipopolysaccharide	1.52434e-10	1.32551e-13	13	CCL2, CX3CL1, CXCL1, CXCL10, CXCL2, CXCL3, CXCL6, CXCL8, ICAM1, NFKBIA, TNF, TNFAIP3, ZC3H12A
GO:0071219	cellular response to molecule of bacterial origin	2.74441e-10	2.38644e-13	13	CCL2, CX3CL1, CXCL1, CXCL10, CXCL2, CXCL3, CXCL6, CXCL8, ICAM1, NFKBIA, TNF, TNFAIP3, ZC3H12A
GO:0071216	cellular response to biotic stimulus	1.16548e-09	1.01346e-12	13	CCL2, CX3CL1, CXCL1, CXCL10, CXCL2, CXCL3, CXCL6, CXCL8, ICAM1, NFKBIA, TNF, TNFAIP3, ZC3H12A
GO:0032496	response to lipopolysaccharide	2.0873e-10	1.81505e-12	14	ADM, CCL2, CX3CL1, CXCL1, CXCL10, CXCL2, CXCL3, CXCL6, CXCL8, ICAM1, NFKBIA, TNF, TNFAIP3, ZC3H12A
GO:0006954	inflammatory response	2.50965e-09	2.18231e-12	18	ADM, ADORA2A, CCL2, CCL20, CX3CL1, CXCL1, CXCL10, CXCL2, CXCL3, CXCL6, CXCL8, ICAM1, IL17C, NFKBIA, NFKBIZ, TNF, TNFAIP3, ZC3H12A
GO:0002237	response to molecule of bacterial origin	4.26321e-09	3.70714e-12	14	ADM, CCL2, CX3CL1, CXCL1, CXCL10, CXCL2, CXCL3, CXCL6, CXCL8, ICAM1, NFKBIA, TNF, TNFAIP3, ZC3H12A
GO:1990869	cellular response to chemokine	2.26951e-08	1.97349e-11	10	CCL2, CCL20, CX3CL1, CXCL1, CXCL10, CXCL2, CXCL3, CXCL6, CXCL8, ZC3H12A
GO:1990868	response to chemokine	2.26951e-08	1.97349e-11	10	CCL2, CCL20, CX3CL1, CXCL1, CXCL10, CXCL2, CXCL3, CXCL6, CXCL8, ZC3H12A
GO:0019221	cytokine-mediated signaling pathway	5.39123e-07	4.68803e-10	16	CCL2, CCL20, CEBPD, CX3CL1, CXCL1, CXCL10, CXCL2, CXCL3, CXCL6, CXCL8, ICAM1, IL17C, NFKBIA, SOD2, TNF, TNFAIP3
GO:0070098	chemokine-mediated signaling pathway	9.24815e-07	8.04187e-10	9	CCL2, CCL20, CX3CL1, CXCL1, CXCL10, CXCL2, CXCL3, CXCL6, CXCL8
GO:0030593	neutrophil chemotaxis	3.38495e-06	2.94344e-09	9	CCL2, CCL20, CX3CL1, CXCL1, CXCL10, CXCL2, CXCL3, CXCL6, CXCL8
GO:0071345	cellular response to cytokine stimulus	5.78122e-06	5.02715e-09	17	CCL2, CCL20, CEBPD, CX3CL1, CXCL1, CXCL10, CXCL2, CXCL3, CXCL6, CXCL8, ICAM1, IL17C, NFKBIA, SOD2, TNF, TNFAIP3, ZC3H12A
GO:0009617	response to bacterium	9.04437e-06	7.86467e-09	15	ADM, CCL2, CCL20, CX3CL1, CXCL1, CXCL10, CXCL2, CXCL3, CXCL6, CXCL8, ICAM1, NFKBIA, TNF, TNFAIP3, ZC3H12A
GO:1990266	neutrophil migration	1.68833e-05	1.46812e-08	9	CCL2, CCL20, CX3CL1, CXCL1, CXCL10, CXCL2, CXCL3, CXCL6, CXCL8
GO:0034097	response to cytokine	2.02608e-05	1.76181e-08	17	CCL2, CCL20, CEBPD, CX3CL1, CXCL1, CXCL10, CXCL2, CXCL3, CXCL6, CXCL8, ICAM1, IL17C, NFKBIA, SOD2, TNF, TNFAIP3, ZC3H12A
GO:0071621	granulocyte chemotaxis	2.46427e-05	2.14284e-08	9	CCL2, CCL20, CX3CL1, CXCL1, CXCL10, CXCL2, CXCL3, CXCL6, CXCL8
GO:0097530	granulocyte migration	0.000116739	1.01512e-07	9	CCL2, CCL20, CX3CL1, CXCL1, CXCL10, CXCL2, CXCL3, CXCL6, CXCL8
GO:0071396	cellular response to lipid	0.000273081	2.37462e-07	13	CCL2, CX3CL1, CXCL1, CXCL10, CXCL2, CXCL3, CXCL6, CXCL8, ICAM1, NFKBIA, TNF, TNFAIP3, ZC3H12A
GO:0051707	response to other organism	0.00162303	1.41133e-06	15	ADM, CCL2, CCL20, CX3CL1, CXCL1, CXCL10, CXCL2, CXCL3, CXCL6, CXCL8, ICAM1, NFKBIA, TNF, TNFAIP3, ZC3H12A
GO:0043207	response to external biotic stimulus	0.00166659	1.44921e-06	15	ADM, CCL2, CCL20, CX3CL1, CXCL1, CXCL10, CXCL2, CXCL3, CXCL6, CXCL8, ICAM1, NFKBIA, TNF, TNFAIP3, ZC3H12A
GO:0006952	defense response	0.00240836	2.09423e-06	18	ADM, ADORA2A, CCL2, CCL20, CX3CL1, CXCL1, CXCL10, CXCL2, CXCL3, CXCL6, CXCL8, ICAM1, IL17C, NFKBIA, NFKBIZ, TNF, TNFAIP3, ZC3H12A
GO:0009607	response to biotic stimulus	0.00252816	2.1984e-07	15	ADM, CCL2, CCL20, CX3CL1, CXCL1, CXCL10, CXCL2, CXCL3, CXCL6, CXCL8, ICAM1, NFKBIA, TNF, TNFAIP3, ZC3H12A
GO:0033993	response to lipid	0.00339107	2.94875e-06	14	ADM, CCL2, CX3CL1, CXCL1, CXCL10, CXCL2, CXCL3, CXCL6, CXCL8, ICAM1, NFKBIA, TNF, TNFAIP3, ZC3H12A
GO:0097529	myeloid leukocyte migration	0.00376801	3.27653e-06	9	CCL2, CCL20, CX3CL1, CXCL1, CXCL10, CXCL2, CXCL3, CXCL6, CXCL8
GO:0030595	leukocyte chemotaxis	0.00587489	5.1086e-07	9	CCL2, CCL20, CX3CL1, CXCL1, CXCL10, CXCL2, CXCL3, CXCL6, CXCL8
GO:0050900	leukocyte migration	0.0207952	1.80828e-05	11	CCL2, CCL20, CX3CL1, CXCL1, CXCL10, CXCL2, CXCL3, CXCL6, CXCL8, ICAM1, TNF
GO:0071356	cellular response to tumor necrosis factor	0.0443656	3.85787e-05	9	CCL2, CCL20, CX3CL1, CXCL8, ICAM1, NFKBIA, TNF, TNFAIP3, ZC3H12A
GO:1901701	cellular response to oxygen-containing compound	0.0475593	4.13559e-05	14	CCL2, CX3CL1, CXCL1, CXCL10, CXCL2, CXCL3, CXCL6, CXCL8, ICAM1, NFKBIA, SOD2, TNF, TNFAIP3, ZC3H12A
GO:0009605	response to external stimulus	0.0617906	5.37309e-05	19	ADM, ADORA2A, BHLHE40, CCL2, CCL20, CX3CL1, CXCL1, CXCL10, CXCL2, CXCL3, CXCL6, CXCL8, FBXL8, ICAM1, NFKBIA, NFKBIZ, TNF, TNFAIP3, ZC3H12A
GO:0060326	cell chemotaxis	0.0697726	6.06718e-05	9	CCL2, CCL20, CX3CL1, CXCL1, CXCL10, CXCL2, CXCL3, CXCL6, CXCL8
GO:0034612	response to tumor necrosis factor	0.0854963	7.43446e-05	9	CCL2, CCL20, CX3CL1, CXCL8, ICAM1, NFKBIA, TNF, TNFAIP3, ZC3H12A
GO:0061844	antimicrobial humoral immune response mediated by antimicrobial peptide	0.119463	0.000103881	6	CXCL1, CXCL10, CXCL2, CXCL3, CXCL6, CXCL8
GO:1901342	regulation of vasculature development	0.017467	0.000151887	9	ADM, ANGPTL4, CX3CL1, CXCL10, CXCL8, SOD2, TNF, TNFAIP3, ZC3H12A
GO:0007166	cell surface receptor signaling pathway	0.191522	0.000166541	20	ADORA2A, CCL2, CCL20, CEBPD, CX3CL1, CXCL1, CXCL10, CXCL2, CXCL3, CXCL6, CXCL8, ICAM1, IL17C, NFKBIA, NFKBIZ, SOD2, TCIM, TNF, TNFAIP3, ZC3H12A
GO:0016477	cell migration	0.212941	0.000185166	15	CCL2, CCL20, CX3CL1, CXCL1, CXCL10, CXCL2, CXCL3, CXCL6, CXCL8, ICAM1, RND1, SOD2, TNF, TNFAIP3, ZC3H12A
GO:0001525	angiogenesis	0.379654	0.000330134	10	ADM, ANGPTL4, CCL2, CX3CL1, CXCL10, CXCL8, TNF, TNFAIP2, TNFAIP3, ZC3H12A
GO:0040011	locomotion	0.539685	0.000469291	16	ADORA2A, CCL2, CCL20, CX3CL1, CXCL1, CXCL10, CXCL2, CXCL3, CXCL6, CXCL8, ICAM1, RND1, SOD2, TNF, TNFAIP3, ZC3H12A
GO:1901700	response to oxygen-containing compound	0.552732	0.000480637	15	ADM, CCL2, CX3CL1, CXCL1, CXCL10, CXCL2, CXCL3, CXCL6, CXCL8, ICAM1, NFKBIA, SOD2, TNF, TNFAIP3, ZC3H12A
GO:0001944	vasculature development	0.695479	0.000604765	11	ADM, ANGPTL4, CCL2, CX3CL1, CXCL10, CXCL8, SOD2, TNF, TNFAIP2, TNFAIP3, ZC3H12A
GO:0072358	cardiovascular system development	0.780672	0.000678845	11	ADM, ANGPTL4, CCL2, CX3CL1, CXCL10, CXCL8, SOD2, TNF, TNFAIP2, TNFAIP3, ZC3H12A
GO:0051674	localization of cell	0.929311	0.000808097	15	CCL2, CCL20, CX3CL1, CXCL1, CXCL10, CXCL2, CXCL3, CXCL6, CXCL8, ICAM1, RND1, SOD2, TNF, TNFAIP3, ZC3H12A
GO:0048870	cell motility	0.929311	0.000808097	15	CCL2, CCL20, CX3CL1, CXCL1, CXCL10, CXCL2, CXCL3, CXCL6, CXCL8, ICAM1, RND1, SOD2, TNF, TNFAIP3, ZC3H12A
GO:0071347	cellular response to interleukin-1	1.08546	0.000943875	7	CCL2, CCL20, CX3CL1, CXCL8, ICAM1, NFKBIA, ZC3H12A
GO:2000351	regulation of endothelial cell apoptotic process	1.46342	0.00127254	5	ANGPTL4, CCL2, ICAM1, TNF, TNFAIP3
GO:0045765	regulation of angiogenesis	1.81514	0.00157838	8	ADM, ANGPTL4, CX3CL1, CXCL10, CXCL8, TNF, TNFAIP3, ZC3H12A
GO:0048514	blood vessel morphogenesis	1.83215	0.00159318	10	ADM, ANGPTL4, CCL2, CX3CL1, CXCL10, CXCL8, TNF, TNFAIP2, TNFAIP3, ZC3H12A
GO:0070555	response to interleukin-1	2.61367	0.00227275	7	CCL2, CCL20, CX3CL1, CXCL8, ICAM1, NFKBIA, ZC3H12A
GO:0072577	endothelial cell apoptotic process	2.65209	0.00230617	5	ANGPTL4, CCL2, ICAM1, TNF, TNFAIP3
GO:0010033	response to organic substance	2.67691	0.00232774	19	ADM, ADORA2A, CCL2, CCL20, CEBPD, CX3CL1, CXCL1, CXCL10, CXCL2, CXCL3, CXCL6, CXCL8, ICAM1, IL17C, NFKBIA, SOD2, TNF, TNFAIP3, ZC3H12A
GO:0002685	regulation of leukocyte migration	3.30832	0.00028768	7	CCL2, CCL20, CX3CL1, CXCL10, CXCL8, ICAM1, TNF
GO:0006950	response to stress	3.72193	0.00323646	21	ADM, ADORA2A, ANGPTL4, CCL2, CCL20, CX3CL1, CXCL1, CXCL10, CXCL2, CXCL3, CXCL6, CXCL8, ICAM1, IL17C, NFKBIA, NFKBIZ, SOD2, TCIM, TNF, TNFAIP3, ZC3H12A
GO:0031663	lipopolysaccharide-mediated signaling pathway	3.79986	0.00330423	5	CCL2, CX3CL1, NFKBIA, TNF, TNFAIP3
GO:0019730	antimicrobial humoral response	5.30808	0.00461572	6	CXCL1, CXCL10, CXCL2, CXCL3, CXCL6, CXCL8
GO:0043066	negative regulation of apoptotic process	5.97589	0.00519642	11	ADORA2A, ANGPTL4, CCL2, CX3CL1, ICAM1, NFKBIA, SOD2, TCIM, TNF, TNFAIP3, ZC3H12A
GO:0050793	regulation of developmental process	6.06839	0.00527686	17	ADM, ANGPTL4, BHLHE40, CCL2, CEBPD, CX3CL1, CXCL10, CXCL8, ICAM1, NFKBIA, NFKBIZ, RND1, SOD2, TCIM, TNF, TNFAIP3, ZC3H12A
GO:0001568	blood vessel development	6.59711	0.00573661	10	ADM, ANGPTL4, CCL2, CX3CL1, CXCL10, CXCL8, TNF, TNFAIP2, TNFAIP3, ZC3H12A
GO:0071310	cellular response to organic substance	6.68856	0.00581614	17	CCL2, CCL20, CEBPD, CX3CL1, CXCL1, CXCL10, CXCL2, CXCL3, CXCL6, CXCL8, ICAM1, IL17C, NFKBIA, SOD2, TNF, TNFAIP3, ZC3H12A
GO:0043069	negative regulation of programmed cell death	7.26223	0.00631498	11	ADORA2A, ANGPTL4, CCL2, CX3CL1, ICAM1, NFKBIA, SOD2, TCIM, TNF, TNFAIP3, ZC3H12A
GO:0032101	regulation of response to external stimulus	8.22101	0.00714871	11	ADORA2A, CCL2, CX3CL1, CXCL10, CXCL6, CXCL8, NFKBIA, NFKBIZ, TNF, TNFAIP3, ZC3H12A
GO:0002682	regulation of immune system process	8.94162	0.00777532	14	ADORA2A, CCL2, CCL20, CX3CL1, CXCL10, CXCL6, CXCL8, ICAM1, NFKBIA, NFKBIZ, TCIM, TNF, TNFAIP3, ZC3H12A
GO:0002687	positive regulation of leukocyte migration	9.41228	0.00818459	6	CCL20, CX3CL1, CXCL10, CXCL8, ICAM1, TNF
GO:0006955	immune response	0.000115261	0.0100227	16	CCL2, CCL20, CX3CL1, CXCL1, CXCL10, CXCL2, CXCL3, CXCL6, CXCL8, ICAM1, NFKBIA, NFKBIZ, TCIM, TNF, TNFAIP3, ZC3H12A
GO:0006959	humoral immune response	0.000127185	0.0110596	8	CCL2, CXCL1, CXCL10, CXCL2, CXCL3, CXCL6, CXCL8, TNF
GO:0001775	cell activation	0.00015095	0.0131261	13	ADORA2A, CCL2, CX3CL1, CXCL1, CXCL10, CXCL6, CXCL8, ICAM1, NFKBIZ, TCIM, TNF, TNFAIP3, ZC3H12A
GO:1904035	regulation of epithelial cell apoptotic process	0.000178276	0.0155023	5	ANGPTL4, CCL2, ICAM1, TNF, TNFAIP3
GO:0060548	negative regulation of cell death	0.000189408	0.0164703	11	ADORA2A, ANGPTL4, CCL2, CX3CL1, ICAM1, NFKBIA, SOD2, TCIM, TNF, TNFAIP3, ZC3H12A
GO:0042981	regulation of apoptotic process	0.000216198	0.0187998	13	ADM, ADORA2A, ANGPTL4, CCL2, CX3CL1, CXCL10, ICAM1, NFKBIA, SOD2, TCIM, TNF, TNFAIP3, ZC3H12A
GO:0006928	movement of cell or subcellular component	0.000246722	0.0214541	15	CCL2, CCL20, CX3CL1, CXCL1, CXCL10, CXCL2, CXCL3, CXCL6, CXCL8, ICAM1, RND1, SOD2, TNF, TNFAIP3, ZC3H12A
GO:0043067	regulation of programmed cell death	0.000248002	0.0215654	13	ADM, ADORA2A, ANGPTL4, CCL2, CX3CL1, CXCL10, ICAM1, NFKBIA, SOD2, TCIM, TNF, TNFAIP3, ZC3H12A
GO:0002376	immune system process	0.000255775	0.0222413	18	ADORA2A, CCL2, CCL20, CEBPD, CX3CL1, CXCL1, CXCL10, CXCL2, CXCL3, CXCL6, CXCL8, ICAM1, NFKBIA, NFKBIZ, TCIM, TNF, TNFAIP3, ZC3H12A
GO:0071674	mononuclear cell migration	0.000422607	0.0367485	5	CCL2, CCL20, CX3CL1, CXCL10, TNF
GO:0072359	circulatory system development	0.000430481	0.0374331	11	ADM, ANGPTL4, CCL2, CX3CL1, CXCL10, CXCL8, SOD2, TNF, TNFAIP2, TNFAIP3, ZC3H12A
GO:0035239	tube morphogenesis	0.00045928	0.0399374	10	ADM, ANGPTL4, CCL2, CX3CL1, CXCL10, CXCL8, TNF, TNFAIP2, TNFAIP3, ZC3H12A
GO:1904018	positive regulation of vasculature development	0.000479604	0.0417047	6	ADM, ANGPTL4, CX3CL1, CXCL8, SOD2, ZC3H12A
GO:0006935	chemotaxis	0.000512933	0.0446028	9	CCL2, CCL20, CX3CL1, CXCL1, CXCL10, CXCL2, CXCL3, CXCL6, CXCL8
GO:0042330	taxis	0.000526429	0.0457764	9	CCL2, CCL20, CX3CL1, CXCL1, CXCL10, CXCL2, CXCL3, CXCL6, CXCL8
GO:0022603	regulation of anatomical structure morphogenesis	0.000532325	0.0462891	11	ADM, ANGPTL4, CCL2, CX3CL1, CXCL10, CXCL8, ICAM1, RND1, TNF, TNFAIP3, ZC3H12A
GO:0010941	regulation of cell death	0.00060483	0.0525939	13	ADM, ADORA2A, ANGPTL4, CCL2, CX3CL1, CXCL10, ICAM1, NFKBIA, SOD2, TCIM, TNF, TNFAIP3, ZC3H12A
GO:1904019	epithelial cell apoptotic process	0.000632885	0.0550335	5	ANGPTL4, CCL2, ICAM1, TNF, TNFAIP3
GO:0032715	negative regulation of interleukin-6 production	0.000692212	0.0601923	4	CX3CL1, TNF, TNFAIP3, ZC3H12A
GO:0072676	lymphocyte migration	0.00104849	0.0911728	5	CCL2, CCL20, CX3CL1, CXCL10, ICAM1
GO:0051239	regulation of multicellular organismal process	0.00107338	0.0933372	17	ADM, ADORA2A, ANGPTL4, BHLHE40, CEBPD, CX3CL1, CXCL10, CXCL6, CXCL8, ICAM1, NFKBIA, NFKBIZ, SOD2, TCIM, TNF, TNFAIP3, ZC3H12A
GO:0007186	G protein-coupled receptor signaling pathway	0.00108265	0.0941435	11	ADM, ADORA2A, CCL2, CCL20, CX3CL1, CXCL1, CXCL10, CXCL2, CXCL3, CXCL6, CXCL8
GO:0030335	positive regulation of cell migration	0.00115146	0.100127	8	CCL20, CX3CL1, CXCL10, CXCL8, ICAM1, SOD2, TNF, ZC3H12A
GO:0030155	regulation of cell adhesion	0.00115737	0.100641	9	ADORA2A, CCL2, CX3CL1, CXCL8, ICAM1, NFKBIZ, RND1, TNF, ZC3H12A
GO:0070887	cellular response to chemical stimulus	0.00126968	0.110407	17	CCL2, CCL20, CEBPD, CX3CL1, CXCL1, CXCL10, CXCL2, CXCL3, CXCL6, CXCL8, ICAM1, IL17C, NFKBIA, SOD2, TNF, TNFAIP3, ZC3H12A
GO:0035556	intracellular signal transduction	0.00133903	0.116438	16	ADM, ADORA2A, CCL2, CCL20, CX3CL1, CXCL1, CXCL10, CXCL8, ICAM1, NFKBIA, RND1, SOD2, TCIM, TNF, TNFAIP3, ZC3H12A
GO:2000147	positive regulation of cell motility	0.00161885	0.014077	8	CCL20, CX3CL1, CXCL10, CXCL8, ICAM1, SOD2, TNF, ZC3H12A
GO:0002684	positive regulation of immune system process	0.00175536	0.015264	11	CCL2, CCL20, CX3CL1, CXCL10, CXCL8, ICAM1, NFKBIA, NFKBIZ, TNF, TNFAIP3, ZC3H12A
GO:0051272	positive regulation of cellular component movement	0.00198657	0.172745	8	CCL20, CX3CL1, CXCL10, CXCL8, ICAM1, SOD2, TNF, ZC3H12A
GO:0040012	regulation of locomotion	0.0020434	0.177687	10	ADORA2A, CCL2, CCL20, CX3CL1, CXCL10, CXCL8, ICAM1, SOD2, TNF, ZC3H12A
GO:0040017	positive regulation of locomotion	0.00236081	0.205288	8	CCL20, CX3CL1, CXCL10, CXCL8, ICAM1, SOD2, TNF, ZC3H12A
GO:0035295	tube development	0.00296777	0.258067	10	ADM, ANGPTL4, CCL2, CX3CL1, CXCL10, CXCL8, TNF, TNFAIP2, TNFAIP3, ZC3H12A
GO:0048247	lymphocyte chemotaxis	0.00306419	0.266451	4	CCL2, CCL20, CX3CL1, CXCL10
GO:0006915	apoptotic process	0.00328538	0.285685	13	ADM, ADORA2A, ANGPTL4, CCL2, CX3CL1, CXCL10, ICAM1, NFKBIA, SOD2, TCIM, TNF, TNFAIP3, ZC3H12A
GO:0045321	leukocyte activation	0.00331962	0.288663	11	ADORA2A, CCL2, CX3CL1, CXCL1, CXCL6, CXCL8, ICAM1, NFKBIZ, TNF, TNFAIP3, ZC3H12A
GO:0002548	monocyte chemotaxis	0.00370665	0.322317	4	CCL2, CCL20, CX3CL1, CXCL10
GO:0048731	system development	0.00374579	0.325721	20	ADM, ADORA2A, ANGPTL4, BHLHE40, CCL2, CEBPD, CX3CL1, CXCL1, CXCL10, CXCL8, ICAM1, NFKBIA, NFKBIZ, RND1, SOD2, TCIM, TNF, TNFAIP2, TNFAIP3, ZC3H12A
GO:0072678	T cell migration	0.00394145	0.342734	4	CCL2, CCL20, CXCL10, ICAM1
GO:0048585	negative regulation of response to stimulus	0.00396297	0.344606	12	ADM, ADORA2A, CCL2, CX3CL1, CXCL8, ICAM1, NFKBIA, SOD2, TCIM, TNF, TNFAIP3, ZC3H12A
GO:0022407	regulation of cell-cell adhesion	0.00410046	0.356562	7	ADORA2A, CCL2, CX3CL1, ICAM1, NFKBIZ, TNF, ZC3H12A
GO:0045123	cellular extravasation	0.00418708	0.364094	4	CCL2, CX3CL1, ICAM1, TNF
GO:0007165	signal transduction	0.0044303	0.385244	22	ADM, ADORA2A, CCL2, CCL20, CEBPD, CX3CL1, CXCL1, CXCL10, CXCL2, CXCL3, CXCL6, CXCL8, ICAM1, IL17C, NFKBIA, NFKBIZ, RND1, SOD2, TCIM, TNF, TNFAIP3, ZC3H12A
GO:0051090	regulation of DNA-binding transcription factor activity	0.00470709	0.409313	7	BHLHE40, CX3CL1, ICAM1, NFKBIA, TNF, TNFAIP3, ZC3H12A
GO:0048646	anatomical structure formation involved in morphogenesis	0.00507784	0.441552	10	ADM, ANGPTL4, CCL2, CX3CL1, CXCL10, CXCL8, TNF, TNFAIP2, TNFAIP3, ZC3H12A
GO:0030334	regulation of cell migration	0.00570311	0.495923	9	CCL2, CCL20, CX3CL1, CXCL10, CXCL8, ICAM1, SOD2, TNF, ZC3H12A
GO:0051704	multi-organism process	0.00609008	0.529572	15	ADM, CCL2, CCL20, CX3CL1, CXCL1, CXCL10, CXCL2, CXCL3, CXCL6, CXCL8, ICAM1, NFKBIA, TNF, TNFAIP3, ZC3H12A
GO:0002683	negative regulation of immune system process	0.00632756	0.550223	7	ADORA2A, CCL2, CX3CL1, NFKBIA, TNF, TNFAIP3, ZC3H12A
GO:0045766	positive regulation of angiogenesis	0.00686303	0.596785	5	ADM, ANGPTL4, CX3CL1, CXCL8, ZC3H12A
GO:2000026	regulation of multicellular organismal development	0.00696842	0.060595	13	ADM, ANGPTL4, BHLHE40, CX3CL1, CXCL10, CXCL8, NFKBIA, NFKBIZ, SOD2, TCIM, TNF, TNFAIP3, ZC3H12A
GO:0012501	programmed cell death	0.00708197	0.615824	13	ADM, ADORA2A, ANGPTL4, CCL2, CX3CL1, CXCL10, ICAM1, NFKBIA, SOD2, TCIM, TNF, TNFAIP3, ZC3H12A
GO:0050727	regulation of inflammatory response	0.00771934	0.671247	7	ADORA2A, CX3CL1, NFKBIA, NFKBIZ, TNF, TNFAIP3, ZC3H12A
GO:0051240	positive regulation of multicellular organismal process	0.00846847	0.736389	12	ADM, ADORA2A, ANGPTL4, CEBPD, CX3CL1, CXCL8, ICAM1, NFKBIZ, SOD2, TNF, TNFAIP3, ZC3H12A
GO:1903037	regulation of leukocyte cell-cell adhesion	0.00948948	0.825172	6	ADORA2A, CCL2, ICAM1, NFKBIZ, TNF, ZC3H12A
GO:0008285	negative regulation of cell proliferation	0.00971219	0.844538	8	ADM, ADORA2A, CCL2, CXCL1, CXCL8, SOD2, TNF, TNFAIP3
P-value cutoff	0.01
Regulation links followed	Yes
Bonferroni correction	1150
Annotated identifiers	28
Unknown identifiers	2
Unannotated identifiers	3
Background size	19626
Min p-value	1.32551e-13
List size	31

## Sheet: con + U vs MC58siaD + U0126
con + U vs MC58siaD- + U0126
Organism: Human		Annotation provider: GOA
GOID	Term	P-value	Uncorrected	Number	Annotated genes
			P-value	annotated
GO:0071222	cellular response to lipopolysaccharide	1.37777e-14	8.11409e-18	18	CCL2, CSF2, CX3CL1, CXCL1, CXCL10, CXCL2, CXCL3, CXCL6, CXCL8, ICAM1, IL1A, IL1B, IL6, NFKBIA, NOS2, TNF, TNFAIP3, ZC3H12A
GO:0071219	cellular response to molecule of bacterial origin	3.12551e-14	1.8407e-18	18	CCL2, CSF2, CX3CL1, CXCL1, CXCL10, CXCL2, CXCL3, CXCL6, CXCL8, ICAM1, IL1A, IL1B, IL6, NFKBIA, NOS2, TNF, TNFAIP3, ZC3H12A
GO:0019221	cytokine-mediated signaling pathway	6.67348e-14	3.9302e-18	26	CCL2, CCL20, CEBPD, CSF2, CX3CL1, CXCL1, CXCL10, CXCL2, CXCL3, CXCL6, CXCL8, ICAM1, IL17C, IL1A, IL1B, IL23A, IL6, LTB, NFKBIA, NOS2, PTGS2, SOD2, TNF, TNFAIP3, TNFRSF11B, TNFRSF6B
GO:0032496	response to lipopolysaccharide	1.0419e-14	6.13603e-17	20	ADM, CCL2, CSF2, CX3CL1, CXCL1, CXCL10, CXCL2, CXCL3, CXCL6, CXCL8, ICAM1, IL1A, IL1B, IL6, NFKBIA, NOS2, PTGS2, TNF, TNFAIP3, ZC3H12A
GO:0071216	cellular response to biotic stimulus	2.33558e-13	1.37549e-16	18	CCL2, CSF2, CX3CL1, CXCL1, CXCL10, CXCL2, CXCL3, CXCL6, CXCL8, ICAM1, IL1A, IL1B, IL6, NFKBIA, NOS2, TNF, TNFAIP3, ZC3H12A
GO:0002237	response to molecule of bacterial origin	2.88875e-13	1.70127e-16	20	ADM, CCL2, CSF2, CX3CL1, CXCL1, CXCL10, CXCL2, CXCL3, CXCL6, CXCL8, ICAM1, IL1A, IL1B, IL6, NFKBIA, NOS2, PTGS2, TNF, TNFAIP3, ZC3H12A
GO:0006954	inflammatory response	5.29494e-13	3.11834e-16	26	ADM, ADORA2A, CCL2, CCL20, CX3CL1, CXCL1, CXCL10, CXCL2, CXCL3, CXCL6, CXCL8, ICAM1, IL17C, IL1A, IL1B, IL23A, IL6, NFKBIA, NFKBIZ, NOS2, PTGS2, SAA2, SERPINA3, TNF, TNFAIP3, ZC3H12A
GO:0071345	cellular response to cytokine stimulus	1.42782e-12	8.40881e-16	28	CCL2, CCL20, CEBPD, CSF2, CX3CL1, CXCL1, CXCL10, CXCL2, CXCL3, CXCL6, CXCL8, GFPT2, ICAM1, IL17C, IL1A, IL1B, IL23A, IL6, LTB, NFKBIA, NOS2, PTGS2, SOD2, TNF, TNFAIP3, TNFRSF11B, TNFRSF6B, ZC3H12A
GO:0034097	response to cytokine	1.11068e-11	6.54108e-15	28	CCL2, CCL20, CEBPD, CSF2, CX3CL1, CXCL1, CXCL10, CXCL2, CXCL3, CXCL6, CXCL8, GFPT2, ICAM1, IL17C, IL1A, IL1B, IL23A, IL6, LTB, NFKBIA, NOS2, PTGS2, SOD2, TNF, TNFAIP3, TNFRSF11B, TNFRSF6B, ZC3H12A
GO:0009617	response to bacterium	2.80689e-10	1.65305e-13	23	ADM, CCL2, CCL20, CSF2, CX3CL1, CXCL1, CXCL10, CXCL2, CXCL3, CXCL6, CXCL8, ICAM1, IL1A, IL1B, IL23A, IL6, NFKBIA, NOS2, PI3, PTGS2, TNF, TNFAIP3, ZC3H12A
GO:0071396	cellular response to lipid	3.45566e-07	2.03514e-10	19	CCL2, CSF2, CX3CL1, CXCL1, CXCL10, CXCL2, CXCL3, CXCL6, CXCL8, CYP24A1, ICAM1, IL1A, IL1B, IL6, NFKBIA, NOS2, TNF, TNFAIP3, ZC3H12A
GO:0030593	neutrophil chemotaxis	7.14054e-07	4.20526e-10	11	CCL2, CCL20, CX3CL1, CXCL1, CXCL10, CXCL2, CXCL3, CXCL6, CXCL8, IL1B, IL23A
GO:0051707	response to other organism	7.17502e-07	4.22557e-10	23	ADM, CCL2, CCL20, CSF2, CX3CL1, CXCL1, CXCL10, CXCL2, CXCL3, CXCL6, CXCL8, ICAM1, IL1A, IL1B, IL23A, IL6, NFKBIA, NOS2, PI3, PTGS2, TNF, TNFAIP3, ZC3H12A
GO:0043207	response to external biotic stimulus	7.46666e-07	4.39732e-10	23	ADM, CCL2, CCL20, CSF2, CX3CL1, CXCL1, CXCL10, CXCL2, CXCL3, CXCL6, CXCL8, ICAM1, IL1A, IL1B, IL23A, IL6, NFKBIA, NOS2, PI3, PTGS2, TNF, TNFAIP3, ZC3H12A
GO:0009607	response to biotic stimulus	1.39719e-06	8.22843e-10	23	ADM, CCL2, CCL20, CSF2, CX3CL1, CXCL1, CXCL10, CXCL2, CXCL3, CXCL6, CXCL8, ICAM1, IL1A, IL1B, IL23A, IL6, NFKBIA, NOS2, PI3, PTGS2, TNF, TNFAIP3, ZC3H12A
GO:0033993	response to lipid	5.03544e-06	2.96551e-09	21	ADM, CCL2, CSF2, CX3CL1, CXCL1, CXCL10, CXCL2, CXCL3, CXCL6, CXCL8, CYP24A1, ICAM1, IL1A, IL1B, IL6, NFKBIA, NOS2, PTGS2, TNF, TNFAIP3, ZC3H12A
GO:1990266	neutrophil migration	5.10633e-06	3.00726e-09	11	CCL2, CCL20, CX3CL1, CXCL1, CXCL10, CXCL2, CXCL3, CXCL6, CXCL8, IL1B, IL23A
GO:0071621	granulocyte chemotaxis	8.10468e-06	4.77307e-09	11	CCL2, CCL20, CX3CL1, CXCL1, CXCL10, CXCL2, CXCL3, CXCL6, CXCL8, IL1B, IL23A
GO:0006952	defense response	1.52239e-05	8.96576e-09	27	ADM, ADORA2A, CCL2, CCL20, CX3CL1, CXCL1, CXCL10, CXCL2, CXCL3, CXCL6, CXCL8, ICAM1, IL17C, IL1A, IL1B, IL23A, IL6, NFKBIA, NFKBIZ, NOS2, PI3, PTGS2, SAA2, SERPINA3, TNF, TNFAIP3, ZC3H12A
GO:1990869	cellular response to chemokine	2.43453e-05	1.43377e-08	10	CCL2, CCL20, CX3CL1, CXCL1, CXCL10, CXCL2, CXCL3, CXCL6, CXCL8, ZC3H12A
GO:1990868	response to chemokine	2.43453e-05	1.43377e-08	10	CCL2, CCL20, CX3CL1, CXCL1, CXCL10, CXCL2, CXCL3, CXCL6, CXCL8, ZC3H12A
GO:0097530	granulocyte migration	5.3986e-06	3.17939e-08	11	CCL2, CCL20, CX3CL1, CXCL1, CXCL10, CXCL2, CXCL3, CXCL6, CXCL8, IL1B, IL23A
GO:0009605	response to external stimulus	0.000123695	7.28472e-08	30	ADM, ADORA2A, BHLHE40, CCL2, CCL20, CSF2, CX3CL1, CXCL1, CXCL10, CXCL2, CXCL3, CXCL6, CXCL8, CYP24A1, ICAM1, IL1A, IL1B, IL23A, IL6, NFKBIA, NFKBIZ, NOS2, PI3, PLAU, PTGS2, SAA2, TNF, TNFAIP3, TNFRSF11B, ZC3H12A
GO:0097529	myeloid leukocyte migration	0.000144004	8.48079e-08	12	CCL2, CCL20, CX3CL1, CXCL1, CXCL10, CXCL2, CXCL3, CXCL6, CXCL8, IL1B, IL23A, IL6
GO:1901701	cellular response to oxygen-containing compound	0.000241606	1.42289e-07	21	CCL2, CSF2, CX3CL1, CXCL1, CXCL10, CXCL2, CXCL3, CXCL6, CXCL8, CYP24A1, ICAM1, IL1A, IL1B, IL6, NFKBIA, NOS2, PTGS2, SOD2, TNF, TNFAIP3, ZC3H12A
GO:0030595	leukocyte chemotaxis	0.000259374	1.52753e-07	12	CCL2, CCL20, CX3CL1, CXCL1, CXCL10, CXCL2, CXCL3, CXCL6, CXCL8, IL1B, IL23A, IL6
GO:0007166	cell surface receptor signaling pathway	0.000427674	2.51869e-07	32	ADORA2A, CCL2, CCL20, CEBPD, CHAC1, CSF2, CX3CL1, CXCL1, CXCL10, CXCL2, CXCL3, CXCL6, CXCL8, G0S2, ICAM1, IL17C, IL1A, IL1B, IL23A, IL6, LTB, NFKBIA, NFKBIZ, NOS2, PTGS2, SOD2, TCIM, TNF, TNFAIP3, TNFRSF11B, TNFRSF6B, ZC3H12A
GO:0034612	response to tumor necrosis factor	0.000457724	2.69566e-07	13	CCL2, CCL20, CX3CL1, CXCL8, ICAM1, LTB, NFKBIA, PTGS2, TNF, TNFAIP3, TNFRSF11B, TNFRSF6B, ZC3H12A
GO:0070098	chemokine-mediated signaling pathway	0.000469142	2.76291e-07	9	CCL2, CCL20, CX3CL1, CXCL1, CXCL10, CXCL2, CXCL3, CXCL6, CXCL8
GO:0010033	response to organic substance	0.000894506	5.268e-09	32	ADM, ADORA2A, CCL2, CCL20, CEBPD, CHAC1, CSF2, CX3CL1, CXCL1, CXCL10, CXCL2, CXCL3, CXCL6, CXCL8, CYP24A1, GFPT2, ICAM1, IL17C, IL1A, IL1B, IL23A, IL6, LTB, NFKBIA, NOS2, PTGS2, SOD2, TNF, TNFAIP3, TNFRSF11B, TNFRSF6B, ZC3H12A
GO:1901342	regulation of vasculature development	0.00127396	7.50268e-07	13	ADM, ANGPTL4, CX3CL1, CXCL10, CXCL8, IL1A, IL1B, IL6, PTGS2, SOD2, TNF, TNFAIP3, ZC3H12A
GO:0071310	cellular response to organic substance	0.00139396	8.20944e-07	29	CCL2, CCL20, CEBPD, CSF2, CX3CL1, CXCL1, CXCL10, CXCL2, CXCL3, CXCL6, CXCL8, CYP24A1, GFPT2, ICAM1, IL17C, IL1A, IL1B, IL23A, IL6, LTB, NFKBIA, NOS2, PTGS2, SOD2, TNF, TNFAIP3, TNFRSF11B, TNFRSF6B, ZC3H12A
GO:0071356	cellular response to tumor necrosis factor	0.00374631	2.20631e-06	12	CCL2, CCL20, CX3CL1, CXCL8, ICAM1, LTB, NFKBIA, TNF, TNFAIP3, TNFRSF11B, TNFRSF6B, ZC3H12A
GO:0006950	response to stress	0.00447178	2.63355e-06	35	ADM, ADORA2A, ANGPTL4, CCL2, CCL20, CHAC1, CSF2, CX3CL1, CXCL1, CXCL10, CXCL2, CXCL3, CXCL6, CXCL8, EGLN3, HILPDA, ICAM1, IL17C, IL1A, IL1B, IL23A, IL6, NFKBIA, NFKBIZ, NOS2, PI3, PLAU, PTGS2, SAA2, SERPINA3, SOD2, TCIM, TNF, TNFAIP3, ZC3H12A
GO:0070887	cellular response to chemical stimulus	0.00524099	3.08657e-06	31	CCL2, CCL20, CEBPD, CSF2, CX3CL1, CXCL1, CXCL10, CXCL2, CXCL3, CXCL6, CXCL8, CYP24A1, EGLN3, GFPT2, HILPDA, ICAM1, IL17C, IL1A, IL1B, IL23A, IL6, LTB, NFKBIA, NOS2, PTGS2, SOD2, TNF, TNFAIP3, TNFRSF11B, TNFRSF6B, ZC3H12A
GO:0042221	response to chemical	0.00663656	3.90846e-06	37	ADM, ADORA2A, CCL2, CCL20, CEBPD, CHAC1, CSF2, CX3CL1, CXCL1, CXCL10, CXCL2, CXCL3, CXCL6, CXCL8, CYP24A1, EGLN3, GFPT2, HILPDA, ICAM1, IL17C, IL1A, IL1B, IL23A, IL6, LTB, NFKBIA, NOS2, PLAU, PTGS2, SAA2, SLC6A14, SOD2, TNF, TNFAIP3, TNFRSF11B, TNFRSF6B, ZC3H12A
GO:0060326	cell chemotaxis	0.00679908	4.00417e-06	12	CCL2, CCL20, CX3CL1, CXCL1, CXCL10, CXCL2, CXCL3, CXCL6, CXCL8, IL1B, IL23A, IL6
GO:0045765	regulation of angiogenesis	0.00679908	4.00417e-06	12	ADM, ANGPTL4, CX3CL1, CXCL10, CXCL8, IL1A, IL1B, IL6, PTGS2, TNF, TNFAIP3, ZC3H12A
GO:0006953	acute-phase response	0.0102076	6.01153e-06	7	IL1A, IL1B, IL6, PTGS2, SAA2, SERPINA3, TNF
GO:0071347	cellular response to interleukin-1	0.0116491	6.86046e-06	10	CCL2, CCL20, CX3CL1, CXCL8, ICAM1, IL1A, IL1B, IL6, NFKBIA, ZC3H12A
GO:0001525	angiogenesis	0.0179916	1.05957e-05	14	ADM, ANGPTL4, CCL2, CX3CL1, CXCL10, CXCL8, IL1A, IL1B, IL6, PTGS2, TNF, TNFAIP2, TNFAIP3, ZC3H12A
GO:0050900	leukocyte migration	0.0204684	1.20544e-05	14	CCL2, CCL20, CX3CL1, CXCL1, CXCL10, CXCL2, CXCL3, CXCL6, CXCL8, ICAM1, IL1B, IL23A, IL6, TNF
GO:1901700	response to oxygen-containing compound	0.0331882	1.95454e-05	22	ADM, CCL2, CSF2, CX3CL1, CXCL1, CXCL10, CXCL2, CXCL3, CXCL6, CXCL8, CYP24A1, ICAM1, IL1A, IL1B, IL6, NFKBIA, NOS2, PTGS2, SOD2, TNF, TNFAIP3, ZC3H12A
GO:0043066	negative regulation of apoptotic process	0.0334615	1.97064e-05	17	ADORA2A, ANGPTL4, CCL2, CSF2, CX3CL1, ICAM1, IL1A, IL1B, IL6, NFKBIA, PTGS2, SOD2, TCIM, TNF, TNFAIP3, TNFRSF6B, ZC3H12A
GO:0070555	response to interleukin-1	0.0407199	2.39811e-05	10	CCL2, CCL20, CX3CL1, CXCL8, ICAM1, IL1A, IL1B, IL6, NFKBIA, ZC3H12A
GO:0043069	negative regulation of programmed cell death	0.0449295	2.64602e-05	17	ADORA2A, ANGPTL4, CCL2, CSF2, CX3CL1, ICAM1, IL1A, IL1B, IL6, NFKBIA, PTGS2, SOD2, TCIM, TNF, TNFAIP3, TNFRSF6B, ZC3H12A
GO:0032101	regulation of response to external stimulus	0.0541875	3.19125e-05	17	ADORA2A, CCL2, CX3CL1, CXCL10, CXCL6, CXCL8, IL1B, IL23A, IL6, NFKBIA, NFKBIZ, NOS2, PLAU, PTGS2, TNF, TNFAIP3, ZC3H12A
GO:0042981	regulation of apoptotic process	0.0666005	3.92229e-05	21	ADM, ADORA2A, ANGPTL4, CCL2, CSF2, CX3CL1, CXCL10, EGLN3, G0S2, ICAM1, IL1A, IL1B, IL6, NFKBIA, PTGS2, SOD2, TCIM, TNF, TNFAIP3, TNFRSF6B, ZC3H12A
GO:0012501	programmed cell death	0.0076287	4.49276e-05	24	ADM, ADORA2A, ANGPTL4, CCL2, CHAC1, CSF2, CX3CL1, CXCL10, EGLN3, G0S2, ICAM1, IL1A, IL1B, IL6, NFKBIA, PI3, PTGS2, SOD2, TCIM, TNF, TNFAIP3, TNFRSF11B, TNFRSF6B, ZC3H12A
GO:0043067	regulation of programmed cell death	0.0826533	4.86769e-05	21	ADM, ADORA2A, ANGPTL4, CCL2, CSF2, CX3CL1, CXCL10, EGLN3, G0S2, ICAM1, IL1A, IL1B, IL6, NFKBIA, PTGS2, SOD2, TCIM, TNF, TNFAIP3, TNFRSF6B, ZC3H12A
GO:0006915	apoptotic process	0.125693	7.40244e-05	23	ADM, ADORA2A, ANGPTL4, CCL2, CHAC1, CSF2, CX3CL1, CXCL10, EGLN3, G0S2, ICAM1, IL1A, IL1B, IL6, NFKBIA, PTGS2, SOD2, TCIM, TNF, TNFAIP3, TNFRSF11B, TNFRSF6B, ZC3H12A
GO:0051239	regulation of multicellular organismal process	0.142576	8.39667e-05	29	ADM, ADORA2A, ANGPTL4, BHLHE40, CEBPD, CSF2, CX3CL1, CXCL10, CXCL6, CXCL8, G0S2, HILPDA, ICAM1, IL1A, IL1B, IL23A, IL6, LTB, NFKBIA, NFKBIZ, NOS2, PLAU, PTGS2, SOD2, TCIM, TNF, TNFAIP3, TNFRSF11B, ZC3H12A
GO:0048514	blood vessel morphogenesis	0.015492	9.1237e-06	14	ADM, ANGPTL4, CCL2, CX3CL1, CXCL10, CXCL8, IL1A, IL1B, IL6, PTGS2, TNF, TNFAIP2, TNFAIP3, ZC3H12A
GO:0001944	vasculature development	0.157118	9.25309e-05	15	ADM, ANGPTL4, CCL2, CX3CL1, CXCL10, CXCL8, IL1A, IL1B, IL6, PTGS2, SOD2, TNF, TNFAIP2, TNFAIP3, ZC3H12A
GO:0072358	cardiovascular system development	0.182984	0.000107764	15	ADM, ANGPTL4, CCL2, CX3CL1, CXCL10, CXCL8, IL1A, IL1B, IL6, PTGS2, SOD2, TNF, TNFAIP2, TNFAIP3, ZC3H12A
GO:0060548	negative regulation of cell death	0.190827	0.000112383	17	ADORA2A, ANGPTL4, CCL2, CSF2, CX3CL1, ICAM1, IL1A, IL1B, IL6, NFKBIA, PTGS2, SOD2, TCIM, TNF, TNFAIP3, TNFRSF6B, ZC3H12A
GO:0006955	immune response	0.223836	0.000131824	25	CCL2, CCL20, CSF2, CX3CL1, CXCL1, CXCL10, CXCL2, CXCL3, CXCL6, CXCL8, ICAM1, IL1B, IL23A, IL6, LTB, NFKBIA, NFKBIZ, NOS2, PI3, PLAU, SERPINA3, TCIM, TNF, TNFAIP3, ZC3H12A
GO:0042127	regulation of cell proliferation	0.257625	0.000151723	21	ADM, ADORA2A, CCL2, CSF2, CX3CL1, CXCL1, CXCL10, CXCL8, EGLN3, HILPDA, IL1A, IL1B, IL23A, IL6, NFKBIA, NOS2, PLAU, PTGS2, SOD2, TNF, TNFAIP3
GO:0008219	cell death	0.275807	1.6243e-05	24	ADM, ADORA2A, ANGPTL4, CCL2, CHAC1, CSF2, CX3CL1, CXCL10, EGLN3, G0S2, ICAM1, IL1A, IL1B, IL6, NFKBIA, PI3, PTGS2, SOD2, TCIM, TNF, TNFAIP3, TNFRSF11B, TNFRSF6B, ZC3H12A
GO:0001775	cell activation	0.278038	0.000163745	20	ADORA2A, CCL2, CSF2, CX3CL1, CXCL1, CXCL10, CXCL6, CXCL8, ICAM1, IL1A, IL1B, IL23A, IL6, NFKBIZ, PLAU, SERPINA3, TCIM, TNF, TNFAIP3, ZC3H12A
GO:0030335	positive regulation of cell migration	0.281994	0.000166074	13	CCL20, CX3CL1, CXCL10, CXCL8, ICAM1, IL1B, IL23A, IL6, PLAU, PTGS2, SOD2, TNF, ZC3H12A
GO:0010941	regulation of cell death	0.335254	0.000197441	21	ADM, ADORA2A, ANGPTL4, CCL2, CSF2, CX3CL1, CXCL10, EGLN3, G0S2, ICAM1, IL1A, IL1B, IL6, NFKBIA, PTGS2, SOD2, TCIM, TNF, TNFAIP3, TNFRSF6B, ZC3H12A
GO:0006935	chemotaxis	0.410404	0.000241699	14	CCL2, CCL20, CX3CL1, CXCL1, CXCL10, CXCL2, CXCL3, CXCL6, CXCL8, IL1B, IL23A, IL6, PLAU, SAA2
GO:0042330	taxis	0.427019	0.000251484	14	CCL2, CCL20, CX3CL1, CXCL1, CXCL10, CXCL2, CXCL3, CXCL6, CXCL8, IL1B, IL23A, IL6, PLAU, SAA2
GO:1904018	positive regulation of vasculature development	0.004668	0.000274912	9	ADM, ANGPTL4, CX3CL1, CXCL8, IL1A, IL1B, PTGS2, SOD2, ZC3H12A
GO:0016477	cell migration	0.473528	0.000278874	20	CCL2, CCL20, CX3CL1, CXCL1, CXCL10, CXCL2, CXCL3, CXCL6, CXCL8, ICAM1, IL1B, IL23A, IL6, PLAU, PTGS2, RND1, SOD2, TNF, TNFAIP3, ZC3H12A
GO:2000147	positive regulation of cell motility	0.487791	0.000287274	13	CCL20, CX3CL1, CXCL10, CXCL8, ICAM1, IL1B, IL23A, IL6, PLAU, PTGS2, SOD2, TNF, ZC3H12A
GO:0051272	positive regulation of cellular component movement	0.677811	0.000399182	13	CCL20, CX3CL1, CXCL10, CXCL8, ICAM1, IL1B, IL23A, IL6, PLAU, PTGS2, SOD2, TNF, ZC3H12A
GO:0040011	locomotion	0.732003	0.000431097	22	ADORA2A, CCL2, CCL20, CX3CL1, CXCL1, CXCL10, CXCL2, CXCL3, CXCL6, CXCL8, ICAM1, IL1B, IL23A, IL6, PLAU, PTGS2, RND1, SAA2, SOD2, TNF, TNFAIP3, ZC3H12A
GO:0001568	blood vessel development	0.885188	0.000521312	14	ADM, ANGPTL4, CCL2, CX3CL1, CXCL10, CXCL8, IL1A, IL1B, IL6, PTGS2, TNF, TNFAIP2, TNFAIP3, ZC3H12A
GO:0040017	positive regulation of locomotion	0.894351	0.000526708	13	CCL20, CX3CL1, CXCL10, CXCL8, ICAM1, IL1B, IL23A, IL6, PLAU, PTGS2, SOD2, TNF, ZC3H12A
GO:0051240	positive regulation of multicellular organismal process	0.968318	0.000570269	21	ADM, ADORA2A, ANGPTL4, CEBPD, CSF2, CX3CL1, CXCL8, G0S2, HILPDA, ICAM1, IL1A, IL1B, IL23A, IL6, LTB, NFKBIZ, PTGS2, SOD2, TNF, TNFAIP3, ZC3H12A
GO:0050727	regulation of inflammatory response	1.07596	0.000633663	12	ADORA2A, CX3CL1, IL1B, IL23A, IL6, NFKBIA, NFKBIZ, NOS2, PTGS2, TNF, TNFAIP3, ZC3H12A
GO:0050729	positive regulation of inflammatory response	1.10817	0.000652633	8	CX3CL1, IL1B, IL23A, IL6, NFKBIA, NFKBIZ, PTGS2, TNF
GO:0002687	positive regulation of leukocyte migration	1.10817	0.000652633	8	CCL20, CX3CL1, CXCL10, CXCL8, ICAM1, IL23A, IL6, TNF
GO:0002685	regulation of leukocyte migration	1.18589	0.000698404	9	CCL2, CCL20, CX3CL1, CXCL10, CXCL8, ICAM1, IL23A, IL6, TNF
GO:0030155	regulation of cell adhesion	1.42065	0.000836662	14	ADORA2A, CCL2, CX3CL1, CXCL8, ICAM1, IL1A, IL1B, IL23A, IL6, NFKBIZ, PLAU, RND1, TNF, ZC3H12A
GO:0002376	immune system process	1.58495	0.000933425	28	ADORA2A, CCL2, CCL20, CEBPD, CSF2, CX3CL1, CXCL1, CXCL10, CXCL2, CXCL3, CXCL6, CXCL8, ICAM1, IL1A, IL1B, IL23A, IL6, LTB, NFKBIA, NFKBIZ, NOS2, PI3, PLAU, SERPINA3, TCIM, TNF, TNFAIP3, ZC3H12A
GO:0006959	humoral immune response	1.69052	0.000995593	11	CCL2, CXCL1, CXCL10, CXCL2, CXCL3, CXCL6, CXCL8, IL1B, IL6, PI3, TNF
GO:0048585	negative regulation of response to stimulus	1.70773	0.00100573	20	ADM, ADORA2A, CCL2, CHAC1, CSF2, CX3CL1, CXCL8, ICAM1, IL1A, IL1B, IL6, NFKBIA, PLAU, PTGS2, RCAN1, SOD2, TCIM, TNF, TNFAIP3, ZC3H12A
GO:0001817	regulation of cytokine production	1.78673	0.00105226	14	CSF2, CX3CL1, CXCL6, HILPDA, IL1A, IL1B, IL23A, IL6, LTB, NOS2, PTGS2, TNF, TNFAIP3, ZC3H12A
GO:0001660	fever generation	2.09244	0.00012323	4	IL1A, IL1B, PTGS2, TNF
GO:0032635	interleukin-6 production	2.09893	0.00123612	8	CX3CL1, IL1A, IL1B, IL6, NOS2, TNF, TNFAIP3, ZC3H12A
GO:0045321	leukocyte activation	2.11178	0.00124369	18	ADORA2A, CCL2, CSF2, CX3CL1, CXCL1, CXCL6, CXCL8, ICAM1, IL1A, IL1B, IL23A, IL6, NFKBIZ, PLAU, SERPINA3, TNF, TNFAIP3, ZC3H12A
GO:2001233	regulation of apoptotic signaling pathway	0.23784	0.00140071	11	ADORA2A, CSF2, CX3CL1, G0S2, ICAM1, IL1A, IL1B, PTGS2, SOD2, TNF, TNFAIP3
GO:2001234	negative regulation of apoptotic signaling pathway	2.53669	0.00149393	9	CSF2, CX3CL1, ICAM1, IL1A, IL1B, PTGS2, SOD2, TNF, TNFAIP3
GO:2001236	regulation of extrinsic apoptotic signaling pathway	2.56663	0.00151156	8	CSF2, CX3CL1, G0S2, ICAM1, IL1A, IL1B, TNF, TNFAIP3
GO:0031663	lipopolysaccharide-mediated signaling pathway	2.78938	0.00164274	6	CCL2, CX3CL1, IL1B, NFKBIA, TNF, TNFAIP3
GO:1903037	regulation of leukocyte cell-cell adhesion	2.91395	0.00017161	10	ADORA2A, CCL2, ICAM1, IL1A, IL1B, IL23A, IL6, NFKBIZ, TNF, ZC3H12A
GO:0051674	localization of cell	2.96167	0.00174421	20	CCL2, CCL20, CX3CL1, CXCL1, CXCL10, CXCL2, CXCL3, CXCL6, CXCL8, ICAM1, IL1B, IL23A, IL6, PLAU, PTGS2, RND1, SOD2, TNF, TNFAIP3, ZC3H12A
GO:0048870	cell motility	2.96167	0.00174421	20	CCL2, CCL20, CX3CL1, CXCL1, CXCL10, CXCL2, CXCL3, CXCL6, CXCL8, ICAM1, IL1B, IL23A, IL6, PLAU, PTGS2, RND1, SOD2, TNF, TNFAIP3, ZC3H12A
GO:2001237	negative regulation of extrinsic apoptotic signaling pathway	0.30434	0.00179234	7	CSF2, CX3CL1, ICAM1, IL1A, IL1B, TNF, TNFAIP3
GO:0032103	positive regulation of response to external stimulus	3.59243	0.00211568	10	CX3CL1, CXCL10, CXCL8, IL1B, IL23A, IL6, NFKBIA, NFKBIZ, PTGS2, TNF
GO:0045766	positive regulation of angiogenesis	3.95899	0.00233156	8	ADM, ANGPTL4, CX3CL1, CXCL8, IL1A, IL1B, PTGS2, ZC3H12A
GO:0008283	cell proliferation	0.43081	0.00253716	21	ADM, ADORA2A, CCL2, CSF2, CX3CL1, CXCL1, CXCL10, CXCL8, EGLN3, HILPDA, IL1A, IL1B, IL23A, IL6, NFKBIA, NOS2, PLAU, PTGS2, SOD2, TNF, TNFAIP3
GO:0022407	regulation of cell-cell adhesion	4.54481	0.00267657	11	ADORA2A, CCL2, CX3CL1, ICAM1, IL1A, IL1B, IL23A, IL6, NFKBIZ, TNF, ZC3H12A
GO:0001816	cytokine production	5.87661	0.00034609	14	CSF2, CX3CL1, CXCL6, HILPDA, IL1A, IL1B, IL23A, IL6, LTB, NOS2, PTGS2, TNF, TNFAIP3, ZC3H12A
GO:0150077	regulation of neuroinflammatory response	5.97346	0.00351794	5	CX3CL1, IL1B, IL6, PTGS2, TNF
GO:0150076	neuroinflammatory response	6.07094	0.00357535	6	ADORA2A, CX3CL1, IL1B, IL6, PTGS2, TNF
GO:0006809	nitric oxide biosynthetic process	6.07094	0.00357535	6	ICAM1, IL1B, NOS2, PTGS2, TNF, ZC3H12A
GO:0022603	regulation of anatomical structure morphogenesis	6.65751	0.00392079	16	ADM, ANGPTL4, CCL2, CX3CL1, CXCL10, CXCL8, ICAM1, IL1A, IL1B, IL6, PTGS2, RND1, TNF, TNFAIP3, TNFRSF11B, ZC3H12A
GO:0007165	signal transduction	0.66633	0.00039242	37	ADM, ADORA2A, CCL2, CCL20, CEBPD, CHAC1, CSF2, CX3CL1, CXCL1, CXCL10, CXCL2, CXCL3, CXCL6, CXCL8, CYP24A1, G0S2, ICAM1, IL17C, IL1A, IL1B, IL23A, IL6, LTB, NFKBIA, NFKBIZ, NOS2, PLAU, PTGS2, RCAN1, RND1, SOD2, TCIM, TNF, TNFAIP3, TNFRSF11B, TNFRSF6B, ZC3H12A
GO:0061844	antimicrobial humoral immune response mediated by antimicrobial peptide	7.26077	0.00427607	6	CXCL1, CXCL10, CXCL2, CXCL3, CXCL6, CXCL8
GO:0009968	negative regulation of signal transduction	7.64022	0.00449954	17	ADM, CHAC1, CSF2, CX3CL1, CXCL8, ICAM1, IL1A, IL1B, IL6, NFKBIA, PTGS2, RCAN1, SOD2, TCIM, TNF, TNFAIP3, ZC3H12A
GO:0007159	leukocyte cell-cell adhesion	7.91597	0.00466194	10	ADORA2A, CCL2, ICAM1, IL1A, IL1B, IL23A, IL6, NFKBIZ, TNF, ZC3H12A
GO:2001240	negative regulation of extrinsic apoptotic signaling pathway in absence of ligand	8.13525	0.00479108	5	CSF2, CX3CL1, IL1A, IL1B, TNF
GO:1901099	negative regulation of signal transduction in absence of ligand	8.13525	0.00479108	5	CSF2, CX3CL1, IL1A, IL1B, TNF
GO:0050793	regulation of developmental process	8.99719	0.00052987	24	ADM, ANGPTL4, BHLHE40, CCL2, CEBPD, CSF2, CX3CL1, CXCL10, CXCL8, ICAM1, IL1A, IL1B, IL23A, IL6, NFKBIA, NFKBIZ, PTGS2, RND1, SOD2, TCIM, TNF, TNFAIP3, TNFRSF11B, ZC3H12A
GO:0046209	nitric oxide metabolic process	9.40125	0.00553666	6	ICAM1, IL1B, NOS2, PTGS2, TNF, ZC3H12A
GO:2001057	reactive nitrogen species metabolic process	0.00012037	0.00708895	6	ICAM1, IL1B, NOS2, PTGS2, TNF, ZC3H12A
GO:0035239	tube morphogenesis	0.000121613	0.00716215	14	ADM, ANGPTL4, CCL2, CX3CL1, CXCL10, CXCL8, IL1A, IL1B, IL6, PTGS2, TNF, TNFAIP2, TNFAIP3, ZC3H12A
GO:0022409	positive regulation of cell-cell adhesion	0.000124168	0.00731259	9	CCL2, CX3CL1, ICAM1, IL1A, IL1B, IL23A, IL6, NFKBIZ, TNF
GO:0040012	regulation of locomotion	0.000130235	0.00076699	15	ADORA2A, CCL2, CCL20, CX3CL1, CXCL10, CXCL8, ICAM1, IL1B, IL23A, IL6, PLAU, PTGS2, SOD2, TNF, ZC3H12A
GO:0019730	antimicrobial humoral response	0.000135562	0.00798363	7	CXCL1, CXCL10, CXCL2, CXCL3, CXCL6, CXCL8, PI3
GO:0019915	lipid storage	0.000141113	0.00831057	6	HILPDA, IL1B, IL6, NFKBIA, TNF, ZC3H12A
GO:0030334	regulation of cell migration	0.000160079	0.00942748	14	CCL2, CCL20, CX3CL1, CXCL10, CXCL8, ICAM1, IL1B, IL23A, IL6, PLAU, PTGS2, SOD2, TNF, ZC3H12A
GO:0023052	signaling	0.000163378	0.00962176	38	ADM, ADORA2A, CCL2, CCL20, CEBPD, CHAC1, CSF2, CX3CL1, CXCL1, CXCL10, CXCL2, CXCL3, CXCL6, CXCL8, CYP24A1, G0S2, HILPDA, ICAM1, IL17C, IL1A, IL1B, IL23A, IL6, LTB, NFKBIA, NFKBIZ, NOS2, PLAU, PTGS2, RCAN1, RND1, SOD2, TCIM, TNF, TNFAIP3, TNFRSF11B, TNFRSF6B, ZC3H12A
GO:0097190	apoptotic signaling pathway	0.000168738	0.00993746	12	ADORA2A, CHAC1, CSF2, CX3CL1, G0S2, ICAM1, IL1A, IL1B, PTGS2, SOD2, TNF, TNFAIP3
GO:0002682	regulation of immune system process	0.000175453	0.0103329	19	ADORA2A, CCL2, CCL20, CSF2, CX3CL1, CXCL10, CXCL6, CXCL8, ICAM1, IL1A, IL1B, IL23A, IL6, NFKBIA, NFKBIZ, TCIM, TNF, TNFAIP3, ZC3H12A
GO:0007154	cell communication	0.000176587	0.0103997	38	ADM, ADORA2A, CCL2, CCL20, CEBPD, CHAC1, CSF2, CX3CL1, CXCL1, CXCL10, CXCL2, CXCL3, CXCL6, CXCL8, CYP24A1, G0S2, HILPDA, ICAM1, IL17C, IL1A, IL1B, IL23A, IL6, LTB, NFKBIA, NFKBIZ, NOS2, PLAU, PTGS2, RCAN1, RND1, SOD2, TCIM, TNF, TNFAIP3, TNFRSF11B, TNFRSF6B, ZC3H12A
GO:1904035	regulation of epithelial cell apoptotic process	0.000177682	0.0104642	6	ANGPTL4, CCL2, ICAM1, IL6, TNF, TNFAIP3
GO:0050896	response to stimulus	0.000186641	0.0109918	46	ADM, ADORA2A, ANGPTL4, BHLHE40, CCL2, CCL20, CEBPD, CHAC1, CSF2, CX3CL1, CXCL1, CXCL10, CXCL2, CXCL3, CXCL6, CXCL8, CYP24A1, EGLN3, G0S2, GFPT2, HILPDA, ICAM1, IL17C, IL1A, IL1B, IL23A, IL6, LTB, NFKBIA, NFKBIZ, NOS2, PI3, PLAU, PTGS2, RCAN1, RND1, SAA2, SERPINA3, SLC6A14, SOD2, TCIM, TNF, TNFAIP3, TNFRSF11B, TNFRSF6B, ZC3H12A
GO:0031649	heat generation	0.000233648	0.0137602	4	IL1A, IL1B, PTGS2, TNF
GO:0010648	negative regulation of cell communication	0.000237768	0.0140028	17	ADM, CHAC1, CSF2, CX3CL1, CXCL8, ICAM1, IL1A, IL1B, IL6, NFKBIA, PTGS2, RCAN1, SOD2, TCIM, TNF, TNFAIP3, ZC3H12A
GO:0023057	negative regulation of signaling	0.00024538	0.0144511	17	ADM, CHAC1, CSF2, CX3CL1, CXCL8, ICAM1, IL1A, IL1B, IL6, NFKBIA, PTGS2, RCAN1, SOD2, TCIM, TNF, TNFAIP3, ZC3H12A
GO:0032675	regulation of interleukin-6 production	0.000274913	0.0161904	7	CX3CL1, IL1A, IL1B, IL6, TNF, TNFAIP3, ZC3H12A
GO:0065009	regulation of molecular function	0.000319839	0.0188362	25	ADORA2A, ANGPTL4, BHLHE40, CCL2, CCL20, CX3CL1, CXCL1, CXCL10, EGLN3, ICAM1, IL1A, IL1B, IL23A, IL6, NFKBIA, NOS2, PI3, PLAU, PTGS2, RCAN1, SERPINA3, TCIM, TNF, TNFAIP3, ZC3H12A
GO:2001239	regulation of extrinsic apoptotic signaling pathway in absence of ligand	0.000335419	0.0197537	5	CSF2, CX3CL1, IL1A, IL1B, TNF
GO:0072359	circulatory system development	0.00034339	0.0202232	15	ADM, ANGPTL4, CCL2, CX3CL1, CXCL10, CXCL8, IL1A, IL1B, IL6, PTGS2, SOD2, TNF, TNFAIP2, TNFAIP3, ZC3H12A
GO:0002526	acute inflammatory response	0.000357297	0.0210422	8	ICAM1, IL1A, IL1B, IL6, PTGS2, SAA2, SERPINA3, TNF
GO:2000145	regulation of cell motility	0.000374591	0.0220607	14	CCL2, CCL20, CX3CL1, CXCL10, CXCL8, ICAM1, IL1B, IL23A, IL6, PLAU, PTGS2, SOD2, TNF, ZC3H12A
GO:0035556	intracellular signal transduction	0.000401932	0.0236709	24	ADM, ADORA2A, CCL2, CCL20, CHAC1, CSF2, CX3CL1, CXCL1, CXCL10, CXCL8, ICAM1, IL1B, IL23A, IL6, NFKBIA, NOS2, PTGS2, RCAN1, RND1, SOD2, TCIM, TNF, TNFAIP3, ZC3H12A
GO:0097191	extrinsic apoptotic signaling pathway	0.000423547	0.0249439	8	CSF2, CX3CL1, G0S2, ICAM1, IL1A, IL1B, TNF, TNFAIP3
GO:0062013	positive regulation of small molecule metabolic process	0.000435978	0.0025676	7	ADM, IL1B, NOS2, PFKFB3, PFKFB4, PTGS2, TNF
GO:1903039	positive regulation of leukocyte cell-cell adhesion	0.000452854	0.0266699	8	CCL2, ICAM1, IL1A, IL1B, IL23A, IL6, NFKBIZ, TNF
GO:2000351	regulation of endothelial cell apoptotic process	0.000463585	0.0273018	5	ANGPTL4, CCL2, ICAM1, TNF, TNFAIP3
GO:0002822	regulation of adaptive immune response based on somatic recombination of immune receptors built from immunoglobulin superfamily domains	0.00047625	0.0280477	7	IL1B, IL23A, IL6, NFKBIZ, TNF, TNFAIP3, ZC3H12A
GO:0019220	regulation of phosphate metabolic process	0.000496815	0.0292588	19	ADORA2A, CCL2, CCL20, CSF2, CX3CL1, CXCL10, ICAM1, IL1B, IL23A, IL6, NOS2, PFKFB3, PFKFB4, PTGS2, RCAN1, TCIM, TNF, TNFAIP3, ZC3H12A
GO:0071674	mononuclear cell migration	0.000497314	0.0292882	6	CCL2, CCL20, CX3CL1, CXCL10, IL6, TNF
GO:0051174	regulation of phosphorus metabolic process	0.000501111	0.0295118	19	ADORA2A, CCL2, CCL20, CSF2, CX3CL1, CXCL10, ICAM1, IL1B, IL23A, IL6, NOS2, PFKFB3, PFKFB4, PTGS2, RCAN1, TCIM, TNF, TNFAIP3, ZC3H12A
GO:0010883	regulation of lipid storage	0.000513979	0.0302697	5	HILPDA, IL6, NFKBIA, TNF, ZC3H12A
GO:0042136	neurotransmitter biosynthetic process	0.000529309	0.0311725	6	ICAM1, IL1B, NOS2, PTGS2, TNF, ZC3H12A
GO:0051716	cellular response to stimulus	0.000593757	0.0034968	40	ADM, ADORA2A, CCL2, CCL20, CEBPD, CHAC1, CSF2, CX3CL1, CXCL1, CXCL10, CXCL2, CXCL3, CXCL6, CXCL8, CYP24A1, EGLN3, G0S2, GFPT2, HILPDA, ICAM1, IL17C, IL1A, IL1B, IL23A, IL6, LTB, NFKBIA, NFKBIZ, NOS2, PLAU, PTGS2, RCAN1, RND1, SOD2, TCIM, TNF, TNFAIP3, TNFRSF11B, TNFRSF6B, ZC3H12A
GO:0051246	regulation of protein metabolic process	0.000638256	0.0375887	24	ADORA2A, CCL2, CCL20, CHAC1, CSF2, CX3CL1, CXCL10, EGLN3, ICAM1, IL1A, IL1B, IL23A, IL6, LTB, NFKBIA, NOS2, PI3, PTGS2, RCAN1, SERPINA3, TCIM, TNF, TNFAIP3, ZC3H12A
GO:0008285	negative regulation of cell proliferation	0.000720892	0.0424554	12	ADM, ADORA2A, CCL2, CXCL1, CXCL8, IL1A, IL1B, IL6, PTGS2, SOD2, TNF, TNFAIP3
GO:0061900	glial cell activation	0.000760558	0.0447914	5	ADORA2A, CX3CL1, IL1B, IL6, TNF
GO:2000026	regulation of multicellular organismal development	0.000773871	0.0455755	20	ADM, ANGPTL4, BHLHE40, CSF2, CX3CL1, CXCL10, CXCL8, IL1A, IL1B, IL23A, IL6, NFKBIA, NFKBIZ, PTGS2, SOD2, TCIM, TNF, TNFAIP3, TNFRSF11B, ZC3H12A
GO:1904019	epithelial cell apoptotic process	0.000803985	0.0047349	6	ANGPTL4, CCL2, ICAM1, IL6, TNF, TNFAIP3
GO:0045937	positive regulation of phosphate metabolic process	0.000827207	0.0487166	15	CCL2, CCL20, CSF2, CX3CL1, ICAM1, IL1B, IL23A, IL6, NOS2, PFKFB3, PFKFB4, PTGS2, TCIM, TNF, ZC3H12A
GO:0010562	positive regulation of phosphorus metabolic process	0.000827207	0.0487166	15	CCL2, CCL20, CSF2, CX3CL1, ICAM1, IL1B, IL23A, IL6, NOS2, PFKFB3, PFKFB4, PTGS2, TCIM, TNF, ZC3H12A
GO:0072577	endothelial cell apoptotic process	0.000834803	0.0491639	5	ANGPTL4, CCL2, ICAM1, TNF, TNFAIP3
GO:0048143	astrocyte activation	0.000858316	0.0505486	4	ADORA2A, IL1B, IL6, TNF
GO:0002819	regulation of adaptive immune response	0.000890672	0.0524542	7	IL1B, IL23A, IL6, NFKBIZ, TNF, TNFAIP3, ZC3H12A
GO:0045428	regulation of nitric oxide biosynthetic process	0.000914663	0.0538671	5	ICAM1, IL1B, PTGS2, TNF, ZC3H12A
GO:0051270	regulation of cellular component movement	0.00103381	0.0608843	14	CCL2, CCL20, CX3CL1, CXCL10, CXCL8, ICAM1, IL1B, IL23A, IL6, PLAU, PTGS2, SOD2, TNF, ZC3H12A
GO:1901222	regulation of NIK/NF-kappaB signaling	0.00106428	0.0626782	6	IL1B, IL23A, NFKBIA, TCIM, TNF, ZC3H12A
GO:0042592	homeostatic process	0.00112397	0.0661939	19	ADM, ADORA2A, ANGPTL4, CCL2, CX3CL1, CXCL10, CXCL6, G0S2, ICAM1, IL1A, IL1B, IL6, NOS2, PTGS2, SERPINA3, SOD2, TNF, TNFAIP3, TNFRSF11B
GO:0001819	positive regulation of cytokine production	0.00115337	0.0679255	10	CSF2, CX3CL1, HILPDA, IL1A, IL1B, IL23A, IL6, LTB, PTGS2, TNF
GO:0051704	multi-organism process	0.00117348	0.0691093	23	ADM, CCL2, CCL20, CSF2, CX3CL1, CXCL1, CXCL10, CXCL2, CXCL3, CXCL6, CXCL8, ICAM1, IL1A, IL1B, IL23A, IL6, NFKBIA, NOS2, PI3, PTGS2, TNF, TNFAIP3, ZC3H12A
GO:1903409	reactive oxygen species biosynthetic process	0.00125109	0.0736801	6	ICAM1, IL1B, NOS2, PTGS2, TNF, ZC3H12A
GO:0031622	positive regulation of fever generation	0.00129718	0.0763944	3	IL1B, PTGS2, TNF
GO:0031347	regulation of defense response	0.00139524	0.0821699	13	ADORA2A, CX3CL1, CXCL6, IL1B, IL23A, IL6, NFKBIA, NFKBIZ, NOS2, PTGS2, TNF, TNFAIP3, ZC3H12A
GO:0072539	T-helper 17 cell differentiation	0.00143992	0.0848007	4	IL23A, IL6, NFKBIZ, ZC3H12A
GO:0035295	tube development	0.00146951	0.0865435	14	ADM, ANGPTL4, CCL2, CX3CL1, CXCL10, CXCL8, IL1A, IL1B, IL6, PTGS2, TNF, TNFAIP2, TNFAIP3, ZC3H12A
GO:0051094	positive regulation of developmental process	0.00151122	0.0889998	16	ADM, ANGPTL4, CEBPD, CSF2, CX3CL1, CXCL8, IL1A, IL1B, IL23A, IL6, NFKBIZ, PTGS2, SOD2, TNF, TNFAIP3, ZC3H12A
GO:0048731	system development	0.00158276	0.0932132	31	ADM, ADORA2A, ANGPTL4, BHLHE40, CCL2, CEBPD, CHAC1, CSF2, CX3CL1, CXCL1, CXCL10, CXCL8, ICAM1, IL1A, IL1B, IL23A, IL6, LTB, NFKBIA, NFKBIZ, PI3, PTGS2, RCAN1, RND1, SOD2, TCIM, TNF, TNFAIP2, TNFAIP3, TNFRSF11B, ZC3H12A
GO:0006928	movement of cell or subcellular component	0.00162951	0.0959665	20	CCL2, CCL20, CX3CL1, CXCL1, CXCL10, CXCL2, CXCL3, CXCL6, CXCL8, ICAM1, IL1B, IL23A, IL6, PLAU, PTGS2, RND1, SOD2, TNF, TNFAIP3, ZC3H12A
GO:0098542	defense response to other organism	0.00169564	0.0998611	11	CCL20, CXCL10, CXCL6, IL1B, IL23A, IL6, NOS2, PI3, TNF, TNFAIP3, ZC3H12A
GO:0002548	monocyte chemotaxis	0.00193966	0.114232	5	CCL2, CCL20, CX3CL1, CXCL10, IL6
GO:0010575	positive regulation of vascular endothelial growth factor production	0.00196371	0.115649	4	IL1A, IL1B, IL6, PTGS2
GO:0031620	regulation of fever generation	0.00207128	0.121984	3	IL1B, PTGS2, TNF
GO:0002684	positive regulation of immune system process	0.00208475	0.122777	15	CCL2, CCL20, CX3CL1, CXCL10, CXCL8, ICAM1, IL1A, IL1B, IL23A, IL6, NFKBIA, NFKBIZ, TNF, TNFAIP3, ZC3H12A
GO:0009628	response to abiotic stimulus	0.00212753	0.125296	15	ADM, ANGPTL4, BHLHE40, CXCL10, EGLN3, HILPDA, ICAM1, IL1A, IL1B, NFKBIA, NOS2, PLAU, PTGS2, TCIM, TNF
GO:0072538	T-helper 17 type immune response	0.00227308	0.133868	4	IL23A, IL6, NFKBIZ, ZC3H12A
GO:0002675	positive regulation of acute inflammatory response	0.00227308	0.133868	4	IL1B, IL6, PTGS2, TNF
GO:0042327	positive regulation of phosphorylation	0.00228033	0.134295	14	CCL2, CCL20, CSF2, CX3CL1, ICAM1, IL1B, IL23A, IL6, PFKFB3, PFKFB4, PTGS2, TCIM, TNF, ZC3H12A
GO:0042325	regulation of phosphorylation	0.00235523	0.138706	17	ADORA2A, CCL2, CCL20, CSF2, CX3CL1, CXCL10, ICAM1, IL1B, IL23A, IL6, PFKFB3, PFKFB4, PTGS2, TCIM, TNF, TNFAIP3, ZC3H12A
GO:0048646	anatomical structure formation involved in morphogenesis	0.00299223	0.176221	14	ADM, ANGPTL4, CCL2, CX3CL1, CXCL10, CXCL8, IL1A, IL1B, IL6, PTGS2, TNF, TNFAIP2, TNFAIP3, ZC3H12A
GO:0042108	positive regulation of cytokine biosynthetic process	0.00323619	0.190588	5	IL1A, IL1B, IL6, LTB, TNF
GO:0010574	regulation of vascular endothelial growth factor production	0.00341973	0.201397	4	IL1A, IL1B, IL6, PTGS2
GO:0097192	extrinsic apoptotic signaling pathway in absence of ligand	0.00370979	0.021848	5	CSF2, CX3CL1, IL1A, IL1B, TNF
GO:0038034	signal transduction in absence of ligand	0.00370979	0.021848	5	CSF2, CX3CL1, IL1A, IL1B, TNF
GO:0048660	regulation of smooth muscle cell proliferation	0.00377164	0.222123	6	CX3CL1, IL6, PTGS2, SOD2, TNF, TNFAIP3
GO:0048659	smooth muscle cell proliferation	0.00411123	0.242122	6	CX3CL1, IL6, PTGS2, SOD2, TNF, TNFAIP3
GO:0043900	regulation of multi-organism process	0.00422012	0.248535	9	CX3CL1, CXCL6, CXCL8, IL1B, IL23A, NOS2, TNF, TNFAIP3, ZC3H12A
GO:0010573	vascular endothelial growth factor production	0.00439162	0.258635	4	IL1A, IL1B, IL6, PTGS2
GO:0002520	immune system development	0.00464322	0.273452	13	CEBPD, CSF2, IL1A, IL1B, IL23A, IL6, LTB, NFKBIA, NFKBIZ, TCIM, TNF, TNFAIP3, ZC3H12A
GO:0045785	positive regulation of cell adhesion	0.00465313	0.274036	9	CCL2, CX3CL1, ICAM1, IL1A, IL1B, IL23A, IL6, NFKBIZ, TNF
GO:0048519	negative regulation of biological process	0.00505959	0.297973	32	ADM, ADORA2A, ANGPTL4, BHLHE40, CCL2, CEBPD, CHAC1, CSF2, CX3CL1, CXCL1, CXCL10, CXCL8, ICAM1, IL1A, IL1B, IL23A, IL6, NFKBIA, NOS2, PI3, PLAU, PTGS2, RCAN1, RND1, SERPINA3, SOD2, TCIM, TNF, TNFAIP3, TNFRSF11B, TNFRSF6B, ZC3H12A
GO:0045597	positive regulation of cell differentiation	0.00507943	0.299142	13	ADM, CEBPD, CSF2, CX3CL1, IL1A, IL1B, IL23A, IL6, NFKBIZ, PTGS2, SOD2, TNF, ZC3H12A
GO:0042133	neurotransmitter metabolic process	0.00528264	0.311109	6	ICAM1, IL1B, NOS2, PTGS2, TNF, ZC3H12A
GO:0051247	positive regulation of protein metabolic process	0.00539638	0.317808	17	CCL2, CCL20, CSF2, CX3CL1, EGLN3, ICAM1, IL1A, IL1B, IL23A, IL6, LTB, NFKBIA, PTGS2, TCIM, TNF, TNFAIP3, ZC3H12A
GO:0010035	response to inorganic substance	0.00565871	0.333258	10	CSF2, ICAM1, IL1A, IL6, PTGS2, SOD2, TNF, TNFAIP3, TNFRSF11B, ZC3H12A
GO:0002831	regulation of response to biotic stimulus	0.00572864	0.337375	6	CX3CL1, CXCL6, IL1B, IL23A, TNFAIP3, ZC3H12A
GO:0051090	regulation of DNA-binding transcription factor activity	0.00596265	0.351157	9	BHLHE40, CX3CL1, ICAM1, IL1B, IL6, NFKBIA, TNF, TNFAIP3, ZC3H12A
GO:0051235	maintenance of location	0.00598905	0.352712	8	CX3CL1, CXCL10, HILPDA, IL1B, IL6, NFKBIA, TNF, ZC3H12A
GO:0031652	positive regulation of heat generation	0.00606589	0.357237	3	IL1B, PTGS2, TNF
GO:0046886	positive regulation of hormone biosynthetic process	0.00606589	0.357237	3	ADM, IL1B, TNF
GO:0050863	regulation of T cell activation	0.00641178	0.377608	8	ADORA2A, CCL2, IL1A, IL1B, IL23A, IL6, NFKBIZ, ZC3H12A
GO:1905952	regulation of lipid localization	0.00645475	0.380138	6	HILPDA, IL1B, IL6, NFKBIA, TNF, ZC3H12A
GO:0050790	regulation of catalytic activity	0.00668358	0.393615	20	ADORA2A, ANGPTL4, CCL2, CCL20, CX3CL1, CXCL1, CXCL10, EGLN3, ICAM1, IL1A, IL1B, IL23A, NOS2, PI3, PTGS2, RCAN1, SERPINA3, TCIM, TNF, TNFAIP3
GO:0050663	cytokine secretion	0.00750202	0.441815	7	CX3CL1, IL1A, IL1B, NOS2, TNF, TNFAIP3, ZC3H12A
GO:0045429	positive regulation of nitric oxide biosynthetic process	0.00770674	0.453871	4	ICAM1, IL1B, PTGS2, TNF
GO:0014002	astrocyte development	0.00854492	0.503234	4	ADORA2A, IL1B, IL6, TNF
GO:1904407	positive regulation of nitric oxide metabolic process	0.00854492	0.503234	4	ICAM1, IL1B, PTGS2, TNF
GO:0050691	regulation of defense response to virus by host	0.00854492	0.503234	4	IL1B, IL23A, TNFAIP3, ZC3H12A
GO:0009966	regulation of signal transduction	0.00896792	0.528146	23	ADM, ADORA2A, CCL2, CCL20, CHAC1, CSF2, CX3CL1, CXCL8, G0S2, ICAM1, IL1A, IL1B, IL23A, IL6, NFKBIA, PLAU, PTGS2, RCAN1, SOD2, TCIM, TNF, TNFAIP3, ZC3H12A
GO:0032268	regulation of cellular protein metabolic process	0.00930293	0.547876	21	ADORA2A, CCL2, CCL20, CHAC1, CSF2, CX3CL1, CXCL10, EGLN3, ICAM1, IL1B, IL23A, IL6, NFKBIA, PI3, PTGS2, RCAN1, SERPINA3, TCIM, TNF, TNFAIP3, ZC3H12A
GO:1903426	regulation of reactive oxygen species biosynthetic process	0.00977674	0.057578	5	ICAM1, IL1B, PTGS2, TNF, ZC3H12A
P-value cutoff	0.01
Regulation links followed	Yes
Bonferroni correction	1698
Annotated identifiers	52
Unknown identifiers	3
Unannotated identifiers	4
Background size	19626
Min p-value	8.11409e-18
List size	56
